# Supplementary material for: [N,N-Bis(diphenyl­phosphino)propyl­amine-κ2 P,P′]dichloridoplatinum(II)
Source: Acta Crystallogr Sect E Struct Rep Online. 2009 Dec 12;66(Pt 1):m51–2. doi: 10.1107/S160053680905301X (PMC2980280; doi:10.1107/S160053680905301X)
Supplement: Supplementary file 2 [file e-66-00m51-Isup2.hkl]

#
# h,k,l, Fc-squared, Fo-squared, sigma(Fo-squared) and status flag
#
data_I
_shelx_title ' 7INC2_0m in P2(1)/n'
_shelx_refln_list_code          4
_shelx_F_calc_maximum      417.18
_exptl_crystal_F_000      1352.00
_reflns_d_resolution_high  0.7491
 
loop_
 _symmetry_equiv_pos_as_xyz
 'x, y, z'
 '-x+1/2, y+1/2, -z+1/2'
 '-x, -y, -z'
 'x-1/2, -y-1/2, z-1/2'
 
_cell_length_a    10.6301
_cell_length_b    18.8117
_cell_length_c    12.7653
_cell_angle_alpha  90.000
_cell_angle_beta   97.326
_cell_angle_gamma  90.000
 
_shelx_F_squared_multiplier     1.000
 
loop_
 _refln_index_h
 _refln_index_k
 _refln_index_l
 _refln_F_squared_calc
 _refln_F_squared_meas
 _refln_F_squared_sigma
 _refln_observed_status
   2   0   0    91349.39    93204.51   1193.74 o
   4   0   0    56311.32    54818.49    849.78 o
   6   0   0   115032.55   110281.20   1688.62 o
   8   0   0    42565.36    42210.91    851.71 o
  10   0   0    20370.89    19971.41    776.84 o
  12   0   0    14519.64    14899.61   1800.81 o
  14   0   0    11385.26    12630.18   1035.42 o
   1   1   0      185.18      138.04      9.92 o
   2   1   0     4586.07     4840.05     53.16 o
   3   1   0       15.54      -17.86      8.93 o
   4   1   0     2554.99     2734.43     49.78 o
   5   1   0     3412.37     3473.87     67.62 o
   6   1   0      493.11      481.51     30.66 o
   7   1   0     1203.00     1093.36     43.34 o
   8   1   0     2171.43     2075.18     72.03 o
   9   1   0      723.21      796.51     74.41 o
  10   1   0      349.52      548.04    100.83 o
  11   1   0      686.07      532.34    111.40 o
  12   1   0      446.37      159.51    104.52 o
  13   1   0      258.73      200.34    120.36 o
  14   1   0       82.80     -203.01    117.04 o
   0   2   0   133286.75   123432.05   3336.67 o
   1   2   0    26151.13    26685.58    237.08 o
   2   2   0    47870.84    48419.65    432.51 o
   3   2   0    11966.05    12188.50    137.28 o
   4   2   0    13502.77    13103.58    152.04 o
   5   2   0    30556.14    30218.04    352.32 o
   6   2   0    44566.10    43574.52    516.50 o
   7   2   0    35915.17    35846.24    422.83 o
   8   2   0    26886.08    26862.27    382.21 o
   9   2   0     6626.97     6933.11    185.35 o
  10   2   0     6986.83     6391.99    267.35 o
  11   2   0     8589.37     8580.38    435.74 o
  12   2   0     6928.57     7237.94    401.63 o
  13   2   0    11594.33    11599.87    482.01 o
  14   2   0     8732.44     9772.76    436.05 o
   1   3   0     2616.14     2873.00     37.63 o
   2   3   0        5.97      -11.05      8.69 o
   3   3   0     1760.26     1843.11     35.77 o
   4   3   0     1691.99     1776.89     41.33 o
   5   3   0      736.43      764.36     31.76 o
   6   3   0      286.06      214.12     25.86 o
   7   3   0       99.87      106.16     25.75 o
   8   3   0     1272.56     1260.29     63.36 o
   9   3   0      708.21      702.03     82.98 o
  10   3   0     3228.99     3136.38    194.02 o
  11   3   0       43.12      -16.96     79.24 o
  12   3   0       74.34       61.35     94.33 o
  13   3   0       12.53      -79.29    108.82 o
   0   4   0    24133.59    25453.42    303.74 o
   1   4   0    57614.59    58288.14    472.38 o
   2   4   0     1928.95     1950.92     38.94 o
   3   4   0    39542.05    39308.99    386.23 o
   4   4   0      216.50      228.16     21.10 o
   5   4   0    22347.29    21894.10    249.72 o
   6   4   0      722.59      718.66     37.44 o
   7   4   0    43887.07    42645.25    518.37 o
   8   4   0     3010.05     3000.29     94.14 o
   9   4   0    17999.08    17493.75    405.24 o
  10   4   0      244.01      241.70     87.51 o
  11   4   0     8793.71     9270.56    352.70 o
  12   4   0       65.27       59.60     95.28 o
  13   4   0    18752.42    18474.74    598.83 o
   1   5   0       28.55      -19.36     12.08 o
   2   5   0     2136.48     2190.99     41.70 o
   3   5   0      620.92      584.65     28.04 o
   4   5   0      418.79      419.19     26.91 o
   5   5   0     1367.25     1538.40     42.51 o
   6   5   0      857.17      959.48     44.59 o
   7   5   0      207.56      203.95     28.91 o
   8   5   0      940.38      896.79     60.60 o
   9   5   0      126.61      131.59     48.28 o
  10   5   0      376.38      270.45     66.74 o
  11   5   0      333.68      337.40    109.71 o
  12   5   0      269.03      292.15    113.21 o
  13   5   0      295.21      186.36    173.24 o
   0   6   0    33642.45    34888.77    415.34 o
   1   6   0    79152.45    81888.09    641.81 o
   2   6   0    17977.98    17935.15    186.40 o
   3   6   0    32601.16    33024.59    305.99 o
   4   6   0    12859.11    12831.82    156.69 o
   5   6   0    25478.04    24815.73    270.21 o
   6   6   0    11750.35    11630.97    171.40 o
   7   6   0    50744.57    50506.75    574.12 o
   8   6   0    10649.00    10441.46    199.04 o
   9   6   0     6303.39     5998.79    206.05 o
  10   6   0    11346.41    11353.25    300.63 o
  11   6   0     6006.50     5845.17    338.50 o
  12   6   0     4655.95     4987.35    288.56 o
  13   6   0    10995.68    11494.38    459.13 o
   1   7   0       47.35       63.15     18.37 o
   2   7   0       36.58       24.26     17.56 o
   3   7   0      912.84      930.98     35.68 o
   4   7   0      492.00      547.27     31.71 o
   5   7   0       24.68       10.19     20.81 o
   6   7   0      299.53      249.99     32.75 o
   7   7   0     1187.50     1139.32     58.97 o
   8   7   0      333.57      281.52     55.92 o
   9   7   0      913.61      834.25     82.02 o
  10   7   0     1186.57     1303.72    121.42 o
  11   7   0      328.50      308.13    112.46 o
  12   7   0       36.89      -66.95    105.46 o
  13   7   0      799.83      490.53    195.72 o
   0   8   0   172220.25   176368.08   2265.52 o
   1   8   0    13088.36    14234.92    171.02 o
   2   8   0    81029.68    80964.99    744.53 o
   3   8   0     2456.00     2458.83     64.45 o
   4   8   0    53216.44    52838.96    604.52 o
   5   8   0     4465.80     4447.43     88.25 o
   6   8   0    71057.28    69397.48    722.36 o
   7   8   0     2308.88     2379.90     79.29 o
   8   8   0    48261.25    47522.57    662.49 o
   9   8   0       23.96      -29.10     56.68 o
  10   8   0    19113.31    17416.94    682.59 o
  11   8   0      338.34      467.52    100.49 o
  12   8   0    10922.28    11207.92    444.89 o
  13   8   0     1644.56     1361.47    205.04 o
   1   9   0       89.18       50.20     24.65 o
   2   9   0       67.35       50.32     24.23 o
   3   9   0      377.22      336.52     34.29 o
   4   9   0      255.64      232.54     30.33 o
   5   9   0      688.54      678.57     45.71 o
   6   9   0        0.02       27.74     28.76 o
   7   9   0     1931.17     2047.97     72.11 o
   8   9   0     2665.82     2740.72    104.55 o
   9   9   0        9.31      -77.11     56.71 o
  10   9   0      610.72      575.84    169.81 o
  11   9   0        0.90       49.01     82.95 o
  12   9   0       38.60      -49.77    117.95 o
  13   9   0      270.84      258.15    149.27 o
   0  10   0    72705.61    73545.50   1212.21 o
   1  10   0    14371.55    14178.25    191.21 o
   2  10   0    39483.39    39465.12    433.54 o
   3  10   0    23877.71    24044.99    321.29 o
   4  10   0    19773.03    19700.47    240.98 o
   5  10   0     9633.64     9520.29    166.73 o
   6  10   0    43579.81    43023.26    496.97 o
   7  10   0    10290.90    10232.49    182.93 o
   8  10   0    27623.13    27008.15    410.06 o
   9  10   0     4909.86     4774.58    239.53 o
  10  10   0     4463.50     4319.70    226.67 o
  11  10   0     5137.93     4607.03    440.53 o
  12  10   0     8099.11     8798.90    415.53 o
   1  11   0     3686.45     4011.49    101.61 o
   2  11   0      767.19      851.23     52.29 o
   3  11   0      201.36      174.42     33.16 o
   4  11   0     2362.64     2329.41     75.09 o
   5  11   0     1228.44     1141.35     62.19 o
   6  11   0       84.50       67.90     38.43 o
   7  11   0        2.26      -13.97     40.03 o
   8  11   0     2666.47     2564.41    107.81 o
   9  11   0      435.30      197.63     93.12 o
  10  11   0      938.87      963.41    160.61 o
  11  11   0       49.65       21.45    103.77 o
  12  11   0      453.60      677.77    172.08 o
   0  12   0    20681.94    21040.52    440.77 o
   1  12   0    29277.42    30631.04    368.80 o
   2  12   0     2336.11     2468.28     82.57 o
   3  12   0     9802.24     9740.45    166.18 o
   4  12   0      292.02      285.49     39.10 o
   5  12   0    25236.25    25183.57    376.12 o
   6  12   0     3379.72     3196.75    110.19 o
   7  12   0    17694.10    17569.53    295.97 o
   8  12   0     2129.20     2121.12    104.74 o
   9  12   0    15251.15    14252.02    488.43 o
  10  12   0      194.49      125.26    110.22 o
  11  12   0    12704.58    11609.02    678.27 o
  12  12   0     1273.76     1053.22    174.96 o
   1  13   0       41.03       73.19     34.33 o
   2  13   0       53.46       54.34     32.65 o
   3  13   0        5.76       10.27     31.16 o
   4  13   0     1173.25     1226.13     64.53 o
   5  13   0       70.87       28.21     39.31 o
   6  13   0       57.83        4.62     48.41 o
   7  13   0      294.25      286.04     66.56 o
   8  13   0     1299.90     1238.94    112.48 o
   9  13   0       34.96       69.43    110.16 o
  10  13   0       15.14     -119.62    102.58 o
  11  13   0        0.34      135.10    129.29 o
  12  13   0      169.03      115.36    118.75 o
   0  14   0      600.43      702.98     84.04 o
   1  14   0    31984.78    33507.70    418.43 o
   2  14   0     3806.21     3861.89    129.33 o
   3  14   0    16997.71    17620.38    262.94 o
   4  14   0     9860.06     9980.53    201.09 o
   5  14   0    20720.01    20598.06    335.67 o
   6  14   0     1288.17     1299.34     96.23 o
   7  14   0    27562.95    27242.30    520.22 o
   8  14   0     1189.83     1098.51    111.68 o
   9  14   0    12356.84    12874.64    481.53 o
  10  14   0     6731.00     6295.45    375.35 o
  11  14   0     8962.34     8141.70    395.37 o
   1  15   0      300.97      338.91     47.65 o
   2  15   0        9.51      -25.04     37.24 o
   3  15   0      382.85      384.76     53.62 o
   4  15   0      455.38      403.03     60.94 o
   5  15   0      102.29       57.68     56.64 o
   6  15   0      584.75      596.10     84.20 o
   7  15   0     1624.61     1496.75    133.78 o
   8  15   0      253.34      135.47     87.23 o
   9  15   0      455.92      433.89    142.99 o
  10  15   0       29.50       68.01    127.07 o
  11  15   0      581.68      508.99    166.13 o
   0  16   0    39640.17    41997.39    751.54 o
   1  16   0     4927.57     5209.16    142.36 o
   2  16   0    39570.73    40362.29    551.21 o
   3  16   0     2632.67     2463.58    125.32 o
   4  16   0    40486.35    39790.16    620.34 o
   5  16   0     1856.70     1792.57    117.76 o
   6  16   0    18019.53    18368.43    404.29 o
   7  16   0     4493.86     4710.86    232.11 o
   8  16   0    16139.94    15821.57    434.84 o
   9  16   0      511.91      618.25    171.44 o
  10  16   0    15222.05    15371.47    578.19 o
   1  17   0        1.22        0.97     44.08 o
   2  17   0       11.94       68.34     58.70 o
   3  17   0       40.69       88.29     64.57 o
   4  17   0      321.39      226.86     81.64 o
   5  17   0        5.67       36.00     77.84 o
   6  17   0        1.20      117.87     94.21 o
   7  17   0       37.49       -2.76     88.12 o
   8  17   0       48.80      -62.39     95.33 o
   9  17   0       84.73      145.45    151.70 o
  10  17   0      113.55       32.21    157.77 o
   0  18   0    25552.73    26604.82    688.16 o
   1  18   0     3886.73     4049.50    168.88 o
   2  18   0    28852.87    30038.87    595.07 o
   3  18   0     9977.59    10599.64    303.77 o
   4  18   0    15459.71    15116.26    402.86 o
   5  18   0     4152.16     4115.26    217.71 o
   6  18   0    17356.69    16691.05    613.27 o
   7  18   0      840.95      804.39    154.50 o
   8  18   0    17526.90    17337.44    481.69 o
   9  18   0     6083.58     5648.15    605.01 o
   1  19   0      457.28      483.54     95.20 o
   2  19   0      662.60      657.49    127.25 o
   3  19   0        1.00      -37.48     72.42 o
   4  19   0      237.96      193.83     94.23 o
   5  19   0      508.88      442.35    108.03 o
   6  19   0      657.65      485.54    125.61 o
   7  19   0       24.10      -97.44     94.29 o
   8  19   0     1164.54     1138.60    164.58 o
   9  19   0       93.46      149.12    199.84 o
   0  20   0    11208.80    11499.30    811.28 o
   1  20   0     5501.58     5782.76    236.46 o
   2  20   0     1797.25     1875.49    197.49 o
   3  20   0    15730.48    15937.59    461.54 o
   4  20   0     1752.03     1839.97    195.38 o
   5  20   0     9284.34     8763.61    401.37 o
   6  20   0     6722.73     6823.73    593.25 o
   7  20   0     5953.72     5244.51    301.14 o
   8  20   0     3345.05     3057.97    255.55 o
   1  21   0      183.10      277.11    101.23 o
   2  21   0       26.92       43.23     95.92 o
   3  21   0      143.61      346.00    107.45 o
   4  21   0      490.32      201.60    114.11 o
   5  21   0       28.40       41.55    121.37 o
   6  21   0       13.91       10.17    122.82 o
   7  21   0       27.93       -0.10    119.89 o
   0  22   0      552.03      529.77    147.08 o
   1  22   0    10540.95    10984.58    394.91 o
   2  22   0      770.61      783.45    152.88 o
   3  22   0    15287.97    15859.57    522.58 o
   4  22   0      798.49      920.85    244.96 o
   5  22   0    10472.76    10887.72    584.20 o
   6  22   0      107.58        5.20    129.35 o
   1  23   0      188.94      157.67    104.12 o
   2  23   0       40.36       34.34    106.20 o
   3  23   0        0.67     -144.42    103.04 o
   4  23   0       43.21       12.39    135.10 o
   5  23   0      312.07      -48.60    142.56 o
   0  24   0     7097.07     7358.95    421.13 o
   1  24   0     2706.50     2636.61    294.27 o
   2  24   0    12340.52    12434.34    486.02 o
   3  24   0     2130.53     1980.23    268.70 o
   4  24   0    17183.52    17127.26    648.36 o
   1  25   0        0.65      -28.30    138.64 o
 -13   0   1    12203.43    12456.45    664.93 o
 -11   0   1     8031.48     7766.18    463.28 o
  -9   0   1    17350.48    16809.79    447.35 o
  -7   0   1    47029.13    46562.19    766.94 o
  -5   0   1    69592.89    69125.80   1054.49 o
  -3   0   1    18754.76    17864.45    265.59 o
  -1   0   1   101932.66    47548.54   1926.81 o
   1   0   1    96830.41    97730.51   3873.22 o
   3   0   1    83513.74    83944.16   1937.16 o
   5   0   1    14340.40    12264.41    301.32 o
   7   0   1    67527.48    66629.05   1250.41 o
   9   0   1    42911.93    41146.34   1092.93 o
  11   0   1     2211.88     2098.40    242.80 o
  13   0   1    10670.56    10997.61    590.16 o
 -14   1   1     1339.14     1455.96    204.79 o
 -13   1   1     7320.16     8180.58    382.02 o
 -12   1   1     2708.40     2468.64    210.67 o
 -11   1   1     7713.50     7598.30    322.77 o
 -10   1   1      390.91      384.27     55.22 o
  -9   1   1     6442.82     6500.13    135.71 o
  -8   1   1     4347.79     4352.26    107.55 o
  -7   1   1    18742.96    18095.53    243.02 o
  -6   1   1    12162.10    12715.14    159.31 o
  -5   1   1    39661.74    40370.69    433.14 o
  -4   1   1     8218.64     8271.61     99.96 o
  -3   1   1     9473.03     9414.41    107.04 o
  -2   1   1     1819.50     1848.58     30.83 o
  -1   1   1    13955.96    14842.16    179.42 o
   1   1   1    59672.13    59602.64    977.59 o
   2   1   1     9395.87     9399.00    170.93 o
   3   1   1    26973.35    26533.44    417.36 o
   4   1   1     1168.76     1211.83     48.51 o
   5   1   1     8301.29     7585.13    134.04 o
   6   1   1     3915.91     3962.71     99.45 o
   7   1   1    28531.13    27684.76    401.26 o
   8   1   1      417.02      425.36     49.80 o
   9   1   1    15756.04    15766.69    361.70 o
  10   1   1      606.93      532.86     96.43 o
  11   1   1     6786.03     6017.11    266.98 o
  12   1   1       46.03       -2.01     90.48 o
  13   1   1     7023.18     7594.01    351.14 o
 -14   2   1     2158.33     2004.18    231.25 o
 -13   2   1     9316.60     9682.52    413.43 o
 -12   2   1     3509.11     3623.90    246.42 o
 -11   2   1     6018.00     6119.78    291.86 o
 -10   2   1     2043.91     1952.27    111.89 o
  -9   2   1     6135.52     5888.13    128.19 o
  -8   2   1     5456.88     5492.46    123.40 o
  -7   2   1    25953.39    25857.56    326.80 o
  -6   2   1     8965.15     8917.63    130.79 o
  -5   2   1    23562.05    22733.41    289.38 o
  -4   2   1    19722.67    19876.81    213.46 o
  -3   2   1     2435.56     2307.12     44.91 o
  -2   2   1     4254.32     4248.17     51.04 o
  -1   2   1    29111.28    29960.47    265.95 o
   0   2   1    17587.13    18703.73    189.63 o
   1   2   1    65908.52    66887.15    694.24 o
   2   2   1   110284.95   113788.55   1174.07 o
   3   2   1    13268.44    13643.77    167.98 o
   4   2   1    26923.43    27075.20    333.47 o
   5   2   1    12442.89    12260.72    177.12 o
   6   2   1    21746.99    22047.04    320.61 o
   7   2   1    19450.49    19358.94    298.11 o
   8   2   1    17426.08    18009.83    294.61 o
   9   2   1     8479.73     8593.58    261.14 o
  10   2   1     4951.13     4707.86    221.68 o
  11   2   1     1635.14     1721.05    162.32 o
  12   2   1     5942.36     6141.26    294.17 o
  13   2   1     3893.08     3977.65    425.52 o
 -14   3   1     6102.62     5983.71    357.12 o
 -13   3   1     2193.48     2005.61    226.95 o
 -12   3   1    10683.98    10541.21    407.40 o
 -11   3   1       48.23       -5.45     62.81 o
 -10   3   1     2292.41     2070.39    117.70 o
  -9   3   1      632.46      637.75     50.68 o
  -8   3   1     5446.09     5480.29    113.68 o
  -7   3   1     4272.66     4252.41    106.32 o
  -6   3   1    33244.07    34307.61    381.26 o
  -5   3   1     1048.87     1004.69     44.29 o
  -4   3   1     6074.30     5847.98     83.35 o
  -3   3   1     6833.65     7559.73     90.42 o
  -2   3   1    20198.80    20856.99    193.15 o
  -1   3   1       81.86      101.77     10.21 o
   0   3   1    18170.13    18992.10    167.49 o
   1   3   1    13357.83    13961.70    133.33 o
   2   3   1     4426.14     4367.52     54.50 o
   3   3   1     3508.10     3476.36     59.55 o
   4   3   1    10202.35    10238.39    147.75 o
   5   3   1     3326.92     3170.95     63.90 o
   6   3   1    12253.64    11778.50    166.51 o
   7   3   1     5058.32     5271.83    115.46 o
   8   3   1     8036.15     8179.06    220.32 o
   9   3   1     5251.62     5201.18    186.10 o
  10   3   1     6528.98     6585.02    287.50 o
  11   3   1     1899.94     1848.94    166.35 o
  12   3   1     2689.80     3115.66    271.24 o
  13   3   1     2776.11     2981.98    239.87 o
 -13   4   1      270.88      -29.41    112.40 o
 -12   4   1    14217.23    13600.80    707.62 o
 -11   4   1       49.16      121.89     75.02 o
 -10   4   1     6500.33     6187.78    257.89 o
  -9   4   1      268.88      278.51     42.04 o
  -8   4   1    14960.99    14765.34    233.64 o
  -7   4   1      178.31      125.06     29.27 o
  -6   4   1    31245.60    30856.87    352.52 o
  -5   4   1     2267.55     2319.10     59.04 o
  -4   4   1     9189.34     9202.24    120.05 o
  -3   4   1      341.18      375.46     22.23 o
  -2   4   1    14479.93    14655.64    135.31 o
  -1   4   1      806.40      806.27     24.22 o
   0   4   1    46566.58    48106.37    394.35 o
   1   4   1    12726.10    13532.92    121.38 o
   2   4   1    24802.47    25290.43    228.13 o
   3   4   1       59.04       43.57     11.39 o
   4   4   1     7608.85     7485.85    108.59 o
   5   4   1     1869.64     2179.03     54.01 o
   6   4   1    16302.26    15979.15    212.02 o
   7   4   1      548.95      520.23     36.94 o
   8   4   1    21928.54    22023.31    350.96 o
   9   4   1       23.91      -27.81     58.77 o
  10   4   1     9535.24     9812.58    337.25 o
  11   4   1       42.77      -20.32     81.42 o
  12   4   1     7590.52     7748.89    338.88 o
  13   4   1       49.98       81.86    109.43 o
 -13   5   1      128.55      136.08    129.26 o
 -12   5   1    16809.15    16977.57    557.82 o
 -11   5   1       18.21        0.82     72.26 o
 -10   5   1     6515.90     6137.19    242.95 o
  -9   5   1     2059.53     2001.66     94.12 o
  -8   5   1    10896.31    11136.18    194.04 o
  -7   5   1       20.88       -9.27     27.29 o
  -6   5   1    23594.45    22943.32    278.45 o
  -5   5   1       89.36       61.14     20.12 o
  -4   5   1     7870.92     7995.42    106.50 o
  -3   5   1     4018.09     4248.43     67.15 o
  -2   5   1     3954.43     3974.70     58.84 o
  -1   5   1     8493.49     9500.35    101.07 o
   0   5   1    29868.21    31405.35    271.22 o
   1   5   1      239.88      256.12     16.20 o
   2   5   1     2778.85     2678.03     47.97 o
   3   5   1      637.72      608.55     22.81 o
   4   5   1     5806.76     5766.12     86.71 o
   5   5   1     1252.71     1251.98     46.19 o
   6   5   1    13679.15    13437.66    189.54 o
   7   5   1      971.07      874.19     44.46 o
   8   5   1    12222.80    11996.06    195.85 o
   9   5   1      938.98      877.74    108.41 o
  10   5   1     4950.33     5122.77    242.06 o
  11   5   1     1454.76     1354.94    155.11 o
  12   5   1     3642.43     3171.97    436.61 o
  13   5   1      793.40      907.07    163.86 o
 -13   6   1     4440.39     4689.92    343.59 o
 -12   6   1     9037.88     9176.56    398.13 o
 -11   6   1     3523.36     3224.53    251.81 o
 -10   6   1     3302.07     3214.52    184.32 o
  -9   6   1     5357.79     5239.98    146.64 o
  -8   6   1     4176.84     3922.93    109.82 o
  -7   6   1    12659.25    12513.05    200.89 o
  -6   6   1    13100.30    12635.22    183.23 o
  -5   6   1     7427.27     6977.69    106.85 o
  -4   6   1     8409.85     8192.81    114.87 o
  -3   6   1     5015.35     5093.93     76.77 o
  -2   6   1     8380.87     8629.55    105.13 o
  -1   6   1    13904.11    14336.14    156.46 o
   0   6   1    31666.96    32467.92    290.47 o
   1   6   1     5404.12     5358.67     72.00 o
   2   6   1    40339.15    41061.12    387.37 o
   3   6   1     7063.81     7141.60     95.27 o
   4   6   1     5312.55     5093.24     76.03 o
   5   6   1     8878.96     9135.80    135.07 o
   6   6   1    21692.00    21543.30    282.96 o
   7   6   1     4802.51     4720.81    105.09 o
   8   6   1    23749.98    24236.54    359.52 o
   9   6   1     4369.95     4258.45    212.27 o
  10   6   1    15593.09    15639.73    473.46 o
  11   6   1     2975.89     2720.74    205.17 o
  12   6   1     6190.45     5635.65    297.44 o
  13   6   1     2001.23     2106.41    216.74 o
 -13   7   1     4167.49     4012.20    302.29 o
 -12   7   1     8254.34     7788.98    389.96 o
 -11   7   1     4794.42     4704.40    232.51 o
 -10   7   1     6165.55     6013.16    252.65 o
  -9   7   1     2709.33     2584.44    108.45 o
  -8   7   1    11137.06    10923.45    209.51 o
  -7   7   1     9619.95     9925.85    166.20 o
  -6   7   1     8647.37     8396.46    142.67 o
  -5   7   1    22041.81    21983.59    252.69 o
  -4   7   1    10517.69    10991.13    138.70 o
  -3   7   1     5231.99     5013.52     83.79 o
  -2   7   1     1232.64     1213.48     41.55 o
  -1   7   1    29542.15    30586.70    300.51 o
   0   7   1    13347.40    14037.18    159.68 o
   1   7   1    43500.22    44499.39    415.90 o
   2   7   1     7116.09     7143.62     88.82 o
   3   7   1    21884.60    22188.71    237.31 o
   4   7   1     1019.37     1184.25     41.08 o
   5   7   1    10274.76     9867.78    137.36 o
   6   7   1     2168.22     2061.67     69.41 o
   7   7   1     9370.93     8881.85    151.89 o
   8   7   1     2708.30     2630.21    115.80 o
   9   7   1     8657.99     8193.71    203.60 o
  10   7   1      159.53      219.34     90.94 o
  11   7   1     4918.26     5518.69    283.06 o
  12   7   1      215.93      128.08    111.75 o
  13   7   1     5654.99     5228.51    318.34 o
 -13   8   1     7871.75     7222.78    388.81 o
 -12   8   1      863.31      759.01    123.21 o
 -11   8   1     6912.82     7055.19    290.57 o
 -10   8   1       82.01        2.23     82.18 o
  -9   8   1    10570.57    10855.68    236.91 o
  -8   8   1     1436.37     1295.43     77.56 o
  -7   8   1    32513.76    32091.95    414.90 o
  -6   8   1     1033.68      876.12     48.73 o
  -5   8   1    42397.57    42932.34    447.88 o
  -4   8   1       77.22       50.93     22.32 o
  -3   8   1    37154.35    37179.74    401.59 o
  -2   8   1      238.39      214.37     25.69 o
  -1   8   1    64673.26    67018.16    627.53 o
   0   8   1     1658.45     1631.19     52.45 o
   1   8   1    84985.50    86872.42    815.72 o
   2   8   1     1459.71     1407.07     43.09 o
   3   8   1    50867.39    51460.61    517.16 o
   4   8   1       27.57       37.93     21.22 o
   5   8   1    29592.34    29442.77    324.49 o
   6   8   1     1221.66     1139.39     57.06 o
   7   8   1    33634.63    33147.41    482.50 o
   8   8   1     6401.47     6543.87    154.51 o
   9   8   1    23451.42    22531.60    417.89 o
  10   8   1       68.02      102.61     86.95 o
  11   8   1     3765.89     3957.91    252.60 o
  12   8   1      419.71      311.50    126.10 o
  13   8   1     7730.07     8136.21    429.80 o
 -13   9   1     5385.28     5911.25    423.28 o
 -12   9   1     1268.76     1312.14    202.29 o
 -11   9   1     5432.77     5088.44    256.59 o
 -10   9   1      386.58      339.73    103.23 o
  -9   9   1     2425.62     2609.23    144.02 o
  -8   9   1     1403.11     1366.06     79.57 o
  -7   9   1    21322.70    21232.95    299.65 o
  -6   9   1     3126.90     3306.42    114.88 o
  -5   9   1    24621.72    24506.33    290.50 o
  -4   9   1     2038.66     2010.21     65.10 o
  -3   9   1     9672.98     9431.14    143.99 o
  -2   9   1     1162.79      820.92     43.82 o
  -1   9   1    30709.83    30294.49    345.32 o
   0   9   1      734.95      704.34     40.65 o
   1   9   1    40989.81    41715.55    426.70 o
   2   9   1     1507.99     1597.66     49.57 o
   3   9   1    33188.38    34192.11    375.20 o
   4   9   1     5977.78     6320.30    111.67 o
   5   9   1    21642.40    21914.46    272.71 o
   6   9   1       75.61       64.10     27.00 o
   7   9   1    18097.51    17664.88    270.80 o
   8   9   1       10.65       22.65     41.20 o
   9   9   1    13470.65    13688.68    453.57 o
  10   9   1     1251.62     1286.54    110.30 o
  11   9   1     6231.76     6080.07    311.51 o
  12   9   1      184.94      122.49    117.87 o
 -12  10   1     1360.54     1170.14    160.49 o
 -11  10   1     6574.18     6313.80    418.03 o
 -10  10   1     2206.35     2109.11    178.32 o
  -9  10   1     9130.31     9231.14    275.61 o
  -8  10   1     3515.63     3747.65    126.48 o
  -7  10   1    25968.79    25786.86    386.89 o
  -6  10   1     2300.37     2248.77     84.51 o
  -5  10   1    31863.14    32254.90    389.47 o
  -4  10   1     8087.05     7780.44    133.54 o
  -3  10   1    12326.21    11717.52    178.48 o
  -2  10   1    15699.28    16060.15    208.72 o
  -1  10   1    20448.45    20153.63    265.16 o
   0  10   1    10149.98    10409.88    154.50 o
   1  10   1    54245.76    55572.78    570.24 o
   2  10   1     8270.66     8430.72    127.69 o
   3  10   1    13828.20    13621.49    180.99 o
   4  10   1    11175.80    11080.38    160.76 o
   5  10   1    10605.52    10794.56    195.50 o
   6  10   1     7585.78     7657.39    173.40 o
   7  10   1    21083.48    20935.03    326.76 o
   8  10   1     5731.52     5492.68    159.25 o
   9  10   1     5991.37     5936.12    227.11 o
  10  10   1    13728.28    13320.42    494.32 o
  11  10   1     1517.90     1579.95    196.94 o
  12  10   1     3373.29     3740.50    375.25 o
 -12  11   1     5112.36     5187.40    304.60 o
 -11  11   1      385.88      365.83    124.46 o
 -10  11   1     7410.85     8042.72    328.37 o
  -9  11   1      145.80      107.97     66.93 o
  -8  11   1     4688.84     5109.75    160.52 o
  -7  11   1     5437.70     5506.11    154.33 o
  -6  11   1     5918.42     6070.79    166.04 o
  -5  11   1     2338.21     2357.83     83.84 o
  -4  11   1     8249.65     8572.26    151.33 o
  -3  11   1      203.88      187.40     33.32 o
  -2  11   1    11698.91    11539.67    180.96 o
  -1  11   1      245.62      183.99     33.99 o
   0  11   1     7194.98     7400.67    133.01 o
   1  11   1     9083.77     9078.54    168.72 o
   2  11   1     6605.86     7005.14    131.02 o
   3  11   1     6699.68     6948.15    117.03 o
   4  11   1     6964.10     6914.74    161.55 o
   5  11   1     1516.97     1556.18     65.73 o
   6  11   1      592.23      621.83     50.77 o
   7  11   1    14192.52    13860.42    276.53 o
   8  11   1     2653.36     2484.60    137.51 o
   9  11   1     8842.08     8609.43    285.99 o
  10  11   1     5949.61     5427.06    244.80 o
  11  11   1     4617.89     4946.20    308.44 o
  12  11   1     1952.31     2384.69    251.06 o
 -12  12   1     7022.47     7003.72    650.58 o
 -11  12   1      348.77      190.59    131.19 o
 -10  12   1     7931.74     7489.26    364.89 o
  -9  12   1      348.57      242.26     87.20 o
  -8  12   1     8384.24     8449.32    253.25 o
  -7  12   1     1640.07     1612.04    100.99 o
  -6  12   1    11136.24    10991.78    213.69 o
  -5  12   1     6834.47     6581.42    135.20 o
  -4  12   1     4780.38     4885.81    122.59 o
  -3  12   1       60.72       52.13     30.61 o
  -2  12   1    13663.73    13732.72    223.41 o
  -1  12   1     1952.57     1914.62     77.45 o
   0  12   1    18785.82    19995.92    281.03 o
   1  12   1     6627.20     6626.55    132.38 o
   2  12   1     9061.90     9486.58    175.72 o
   3  12   1      401.49      339.80     39.57 o
   4  12   1     7105.78     7493.10    149.78 o
   5  12   1     1098.01     1181.50     65.02 o
   6  12   1     7634.94     7400.99    159.62 o
   7  12   1     6517.61     6038.69    159.62 o
   8  12   1    14185.69    13920.20    354.22 o
   9  12   1     1047.80     1180.45    142.98 o
  10  12   1     7507.47     6652.58    339.12 o
  11  12   1       22.24     -117.50    133.27 o
  12  12   1     7893.16     8308.80    580.28 o
 -12  13   1     5114.81     4168.38    303.48 o
 -11  13   1       97.30       45.64    137.95 o
 -10  13   1     7675.55     7375.98    525.02 o
  -9  13   1      471.11      487.59    102.13 o
  -8  13   1     6344.35     6486.95    227.23 o
  -7  13   1      222.35      243.66     63.38 o
  -6  13   1     6672.36     6610.28    172.61 o
  -5  13   1     1426.17     1348.24     86.49 o
  -4  13   1    17624.53    18196.97    271.34 o
  -3  13   1     1957.65     2189.74     92.39 o
  -2  13   1     8911.74     9110.65    166.79 o
  -1  13   1       61.77       72.15     34.06 o
   0  13   1    10418.47    10735.89    188.22 o
   1  13   1     1243.22     1155.62     62.14 o
   2  13   1    10622.65    11105.62    216.14 o
   3  13   1      644.47      699.46     54.37 o
   4  13   1     2476.49     2638.17     97.64 o
   5  13   1     2859.59     3063.74    109.05 o
   6  13   1     9895.60    10000.94    247.40 o
   7  13   1      834.61      815.90     67.90 o
   8  13   1     6849.57     6787.63    264.37 o
   9  13   1      129.77      113.36     98.90 o
  10  13   1     1836.49     1679.89    368.53 o
  11  13   1      951.81      811.40    135.88 o
 -11  14   1     1201.76      913.72    190.97 o
 -10  14   1     5056.79     5325.25    335.85 o
  -9  14   1     4732.00     4944.94    230.39 o
  -8  14   1     6209.76     6238.76    335.12 o
  -7  14   1     2704.70     2735.05    156.59 o
  -6  14   1    10396.44    10204.40    262.83 o
  -5  14   1     3274.78     3378.22    125.83 o
  -4  14   1     6027.30     5814.55    151.35 o
  -3  14   1     9206.44     9176.42    185.47 o
  -2  14   1     6515.26     6348.00    140.22 o
  -1  14   1      823.70      802.95     60.00 o
   0  14   1    18738.05    19917.27    292.02 o
   1  14   1       99.41      136.13     38.48 o
   2  14   1    20257.37    20956.22    317.99 o
   3  14   1     3960.56     3922.18    110.17 o
   4  14   1     6276.21     6125.98    162.27 o
   5  14   1     2401.28     2379.84    108.98 o
   6  14   1    16188.36    16157.91    352.08 o
   7  14   1      182.73      169.62     60.94 o
   8  14   1    12259.11    11985.64    441.85 o
   9  14   1      364.62      224.09    109.58 o
  10  14   1     4294.78     4273.98    352.44 o
  11  14   1     2299.15     1902.31    189.64 o
 -11  15   1     2064.94     2191.66    274.18 o
 -10  15   1     3552.21     3619.86    298.75 o
  -9  15   1     2803.16     2644.14    183.03 o
  -8  15   1     7471.70     6651.25    297.75 o
  -7  15   1     3814.15     4291.90    198.76 o
  -6  15   1    10665.65    10262.23    265.59 o
  -5  15   1     5131.18     5257.78    164.80 o
  -4  15   1    11075.08    11683.27    235.92 o
  -3  15   1     5728.85     5541.10    145.56 o
  -2  15   1     3498.20     3449.16    110.76 o
  -1  15   1     4539.96     4653.85    170.98 o
   0  15   1     9389.14     9517.16    191.65 o
   1  15   1     4470.39     4695.71    125.71 o
   2  15   1     4737.02     4854.91    157.64 o
   3  15   1    11533.58    11808.05    231.10 o
   4  15   1      157.66      102.41     55.36 o
   5  15   1     4838.15     4691.78    177.22 o
   6  15   1     4655.21     4205.07    190.04 o
   7  15   1     4929.80     4828.06    199.12 o
   8  15   1     2878.80     2746.27    215.37 o
   9  15   1     2588.56     2490.34    275.17 o
  10  15   1      149.75       93.46    143.43 o
  11  15   1     6409.80     5670.07    757.47 o
 -10  16   1      134.70       65.95    152.11 o
  -9  16   1    11630.66    12321.45    386.15 o
  -8  16   1       62.04     -126.63     83.22 o
  -7  16   1    13160.14    13092.75    393.27 o
  -6  16   1     3282.00     3467.00    175.30 o
  -5  16   1    17025.59    17174.04    370.34 o
  -4  16   1      926.53      832.82     92.06 o
  -3  16   1    24820.16    25051.00    398.75 o
  -2  16   1       59.33       60.06     43.17 o
  -1  16   1    22132.12    23267.43    329.53 o
   0  16   1     1640.00     1971.78    101.43 o
   1  16   1    16348.97    17429.06    276.98 o
   2  16   1     2402.00     2425.37    115.74 o
   3  16   1    28430.67    28532.07    458.05 o
   4  16   1      931.14      864.72     88.90 o
   5  16   1    24031.67    23475.19    524.10 o
   6  16   1     4275.24     4250.88    199.28 o
   7  16   1    13373.94    13106.08    499.48 o
   8  16   1     3460.97     3423.39    282.47 o
   9  16   1     8644.50     8493.25    410.43 o
  10  16   1      405.67      485.06    161.60 o
 -10  17   1      297.68      175.77    189.69 o
  -9  17   1     5672.56     5528.01    289.74 o
  -8  17   1        0.03       54.86     96.54 o
  -7  17   1     7975.14     7681.44    308.35 o
  -6  17   1      319.54      300.57     88.50 o
  -5  17   1    11157.22    11104.29    444.36 o
  -4  17   1     1968.07     1875.53    131.77 o
  -3  17   1    14128.07    14736.36    312.59 o
  -2  17   1     2005.48     2045.59    158.07 o
  -1  17   1    13041.65    14113.97    275.34 o
   0  17   1       28.25       33.61     50.16 o
   1  17   1    14681.67    15052.07    313.67 o
   2  17   1      798.57      686.15     83.80 o
   3  17   1    16921.54    17611.11    361.37 o
   4  17   1      634.48      483.83     89.68 o
   5  17   1    10054.33    10450.42    315.92 o
   6  17   1      112.28       -0.47     81.36 o
   7  17   1     8419.57     8111.56    297.13 o
   8  17   1       29.20       29.56    131.41 o
   9  17   1     7602.74     7237.59    392.06 o
  10  17   1        6.01      148.32    146.71 o
  -9  18   1     8282.33     7883.65    379.68 o
  -8  18   1     1570.35     1648.15    172.06 o
  -7  18   1    12888.75    12915.84    414.63 o
  -6  18   1      753.75      725.59    140.41 o
  -5  18   1    13533.22    13411.09    352.20 o
  -4  18   1     2386.30     2414.50    174.36 o
  -3  18   1    13148.15    13071.12    379.85 o
  -2  18   1     5158.32     5173.55    220.60 o
  -1  18   1    20311.48    21011.14    394.22 o
   0  18   1     4354.86     4258.24    170.31 o
   1  18   1    19672.33    20767.35    393.51 o
   2  18   1     1445.08     1845.48    135.80 o
   3  18   1     7830.73     8280.14    270.24 o
   4  18   1     5737.59     5851.55    310.14 o
   5  18   1    14335.03    13661.48    409.44 o
   6  18   1     2169.44     2458.94    186.44 o
   7  18   1     8423.31     8080.55    307.46 o
   8  18   1      627.47      636.90    182.48 o
   9  18   1     5303.99     5234.61    354.26 o
  -9  19   1      367.96      173.73    144.57 o
  -8  19   1     1829.18     1657.20    193.22 o
  -7  19   1      708.62      551.47    145.85 o
  -6  19   1     2274.07     2292.42    216.95 o
  -5  19   1     1580.88     1338.66    161.89 o
  -4  19   1     5589.49     5702.67    271.82 o
  -3  19   1     1836.25     1955.94    159.30 o
  -2  19   1     5980.94     5710.12    247.51 o
  -1  19   1     4719.11     4706.18    223.79 o
   0  19   1     1582.50     1689.03    134.92 o
   1  19   1     7220.13     7475.22    259.96 o
   2  19   1     1214.09     1200.31    121.80 o
   3  19   1     6463.56     6498.51    278.20 o
   4  19   1     5542.98     5595.26    248.64 o
   5  19   1     2700.79     2507.89    197.51 o
   6  19   1     1226.45     1026.72    147.38 o
   7  19   1     4830.51     5062.24    346.18 o
   8  19   1      922.65      815.10    199.84 o
   9  19   1     7375.13     7068.02    417.09 o
  -8  20   1     6222.41     5804.82    324.89 o
  -7  20   1     1855.89     1610.77    199.10 o
  -6  20   1     4592.99     4210.99    283.49 o
  -5  20   1     5801.36     6405.70    303.99 o
  -4  20   1     3471.94     3996.47    240.43 o
  -3  20   1      987.31      908.49    126.21 o
  -2  20   1     5907.67     6518.72    294.83 o
  -1  20   1     5326.13     6399.79    356.31 o
   0  20   1     3464.86     3660.97    197.33 o
   1  20   1     5150.43     5797.36    235.91 o
   2  20   1     3181.80     3327.98    204.05 o
   3  20   1      335.29      268.27    103.61 o
   4  20   1     5954.47     5925.44    321.97 o
   5  20   1     1020.71      916.28    144.96 o
   6  20   1     3771.89     3743.97    236.57 o
   7  20   1     2147.53     2162.84    265.94 o
   8  20   1     2424.98     2623.17    380.80 o
  -7  21   1      221.25      335.32    141.22 o
  -6  21   1     3316.11     3363.43    268.98 o
  -5  21   1     1559.86     1417.39    239.73 o
  -4  21   1     5964.75     6029.12    348.58 o
  -3  21   1      298.64      209.26    110.87 o
  -2  21   1     3718.35     3815.98    244.26 o
  -1  21   1      213.40      335.99    104.09 o
   0  21   1     2686.35     2650.04    178.18 o
   1  21   1     1416.16     1869.95    176.04 o
   2  21   1     2193.30     2078.23    184.74 o
   3  21   1       90.61       75.80    101.97 o
   4  21   1     4404.44     4299.09    282.41 o
   5  21   1       76.10       28.72    118.46 o
   6  21   1     3491.56     3044.72    568.23 o
   7  21   1      796.02      635.11    156.74 o
  -6  22   1     3244.98     3080.35    294.32 o
  -5  22   1      111.01       71.17    143.00 o
  -4  22   1     5354.10     5764.96    465.10 o
  -3  22   1     3363.01     3719.94    267.51 o
  -2  22   1     8003.26     7697.92    449.72 o
  -1  22   1       31.29      117.89    100.37 o
   0  22   1     4632.49     4721.71    233.16 o
   1  22   1      536.90      508.14    131.28 o
   2  22   1     6451.25     6241.26    329.77 o
   3  22   1      889.30      797.21    151.58 o
   4  22   1     5154.84     5389.80    321.61 o
   5  22   1      763.48      797.25    184.81 o
   6  22   1     8346.70     8096.92    380.75 o
  -5  23   1      462.27      153.11    153.57 o
  -4  23   1     6097.10     6252.85    348.05 o
  -3  23   1     2637.20     2815.94    246.62 o
  -2  23   1     5690.94     6158.87    341.86 o
  -1  23   1     2661.06     2337.72    209.94 o
   0  23   1     4450.79     4595.97    237.57 o
   1  23   1     1197.07     1139.11    155.01 o
   2  23   1     6435.38     6838.88    350.78 o
   3  23   1     3619.75     4032.86    425.02 o
   4  23   1      655.09      703.79    185.70 o
   5  23   1     2519.51     2718.87    253.13 o
  -4  24   1     1114.90     1355.66    226.60 o
  -3  24   1    12009.17    12007.60    685.15 o
  -2  24   1     2526.33     2929.18    255.02 o
  -1  24   1     9062.15     9265.31    379.46 o
   0  24   1     1782.35     1701.05    171.93 o
   1  24   1     4485.90     4645.88    294.52 o
   2  24   1     1444.35     1469.93    197.60 o
   3  24   1    10013.32    11020.34   1058.00 o
  -1  25   1     5901.04     6625.91    812.96 o
   0  25   1       33.31     -168.50    114.64 o
 -14   0   2     1698.00     1642.46    320.91 o
 -12   0   2       60.91      131.97    158.62 o
 -10   0   2     7193.80     7070.42    281.40 o
  -8   0   2     2327.92     2168.31    181.37 o
  -6   0   2     4498.96     4547.02    115.71 o
  -4   0   2     8338.94     9072.46    176.89 o
  -2   0   2      812.10      823.98     35.52 o
   0   0   2    16787.10    17222.94    321.27 o
   2   0   2     8881.60     9018.57    462.06 o
   4   0   2      925.83     1174.84     51.26 o
   6   0   2     3816.46     3705.84    131.94 o
   8   0   2     8000.67     8180.51    206.44 o
  10   0   2      861.09      855.77    236.52 o
  12   0   2      314.29      206.69    148.98 o
 -14   1   2     7100.03     7466.50    400.89 o
 -13   1   2     4185.33     4219.87    471.26 o
 -12   1   2    25639.52    25024.52    724.19 o
 -11   1   2     2362.41     2281.27    140.29 o
 -10   1   2    15117.76    15460.12    323.59 o
  -9   1   2     7752.66     7913.59    161.52 o
  -8   1   2    10620.42    10031.21    197.69 o
  -7   1   2    12114.53    11937.77    182.70 o
  -6   1   2    75216.62    75395.64    706.69 o
  -5   1   2     8752.64     8374.48    122.57 o
  -4   1   2    97198.98    97814.91   1028.63 o
  -3   1   2    22619.65    23353.04    226.65 o
  -2   1   2   135661.50   139944.47   1190.30 o
  -1   1   2     3901.55     4053.85     49.64 o
   0   1   2    98371.86   100495.65   1033.43 o
   1   1   2    19536.70    20053.99    297.63 o
   2   1   2   170426.72   161949.33   3671.33 o
   3   1   2    22504.40    23036.72    442.58 o
   4   1   2    60347.52    58642.68   1063.70 o
   5   1   2     5720.24     5613.37    127.03 o
   6   1   2    27128.61    25623.36    381.67 o
   7   1   2     1221.30     1089.51     50.75 o
   8   1   2    65631.19    65479.84    801.72 o
   9   1   2     7011.05     6837.12    292.78 o
  10   1   2    20127.45    20122.86    530.70 o
  11   1   2     2429.80     2425.56    172.82 o
  12   1   2     6636.03     6235.63    288.33 o
  13   1   2     1468.48     1335.17    172.93 o
 -14   2   2     1402.16     1469.84    219.03 o
 -13   2   2       51.81      175.48    126.81 o
 -12   2   2     2063.77     1894.42    156.14 o
 -11   2   2       42.62      -37.26     66.90 o
 -10   2   2     3858.47     3695.86    192.41 o
  -9   2   2      675.42      714.65     58.57 o
  -8   2   2     2851.56     2657.01     93.02 o
  -7   2   2      339.79      287.28     42.04 o
  -6   2   2     7141.13     7159.35    111.03 o
  -5   2   2      459.41      485.75     37.22 o
  -4   2   2     7173.53     7501.46    105.97 o
  -3   2   2     1231.23     1461.17     35.87 o
  -2   2   2     1398.54     1424.61     30.44 o
  -1   2   2      470.36      589.14     18.73 o
   0   2   2    12319.36    12925.00    135.44 o
   1   2   2      386.84      439.97     16.74 o
   2   2   2     4277.60     4259.54     78.51 o
   3   2   2    10498.86    11164.66    234.59 o
   4   2   2     1065.27     1298.12     43.96 o
   5   2   2     3033.98     2949.09     85.91 o
   6   2   2       19.25       20.01     19.02 o
   7   2   2     1278.63     1216.01     62.43 o
   8   2   2      505.96      477.94     43.16 o
   9   2   2     2327.85     2276.29    119.18 o
  10   2   2       67.48       31.04     68.04 o
  11   2   2     2602.80     2525.06    178.05 o
  12   2   2      126.32       91.82     98.94 o
  13   2   2     1493.51     2068.70    204.67 o
 -14   3   2     1133.64     1240.81    206.80 o
 -13   3   2    19907.70    21951.90    689.46 o
 -12   3   2     5434.29     5137.90    287.13 o
 -11   3   2    21123.20    20156.41    501.55 o
 -10   3   2     2795.31     2630.89    136.47 o
  -9   3   2    18850.28    18809.94    324.02 o
  -8   3   2      812.82      735.81     62.02 o
  -7   3   2    42363.09    41548.96    538.48 o
  -6   3   2    21764.15    22437.02    270.31 o
  -5   3   2    50729.00    49837.28    506.98 o
  -4   3   2    17204.36    17285.61    197.72 o
  -3   3   2    54111.35    54464.85    498.26 o
  -2   3   2    19119.75    20921.35    210.07 o
  -1   3   2     5139.08     4967.10     63.83 o
   0   3   2    20865.94    21434.62    202.71 o
   1   3   2    52206.80    52479.02    593.22 o
   2   3   2    16785.42    16686.60    188.61 o
   3   3   2    37765.85    38063.51    531.94 o
   4   3   2     1849.31     1869.01     59.12 o
   5   3   2     8413.28     7882.69    147.58 o
   6   3   2     3751.97     3642.16     89.70 o
   7   3   2    19123.61    18539.54    303.71 o
   8   3   2    12082.62    11961.77    203.26 o
   9   3   2    17352.41    17481.47    384.98 o
  10   3   2     6292.66     5997.77    241.58 o
  11   3   2     9390.49     9804.57    343.96 o
  12   3   2     2456.27     2479.87    200.28 o
  13   3   2     8646.84     9240.04    379.89 o
 -13   4   2     2182.32     2258.34    236.66 o
 -12   4   2      598.67      389.22    124.12 o
 -11   4   2      719.36      498.45     91.69 o
 -10   4   2      192.41      114.39     63.79 o
  -9   4   2      816.78      845.85     66.74 o
  -8   4   2      658.35      476.06     50.22 o
  -7   4   2     1989.19     1932.91     72.99 o
  -6   4   2        3.63      -14.15     21.12 o
  -5   4   2     1184.18     1147.47     44.24 o
  -4   4   2     1608.71     1825.90     48.43 o
  -3   4   2      350.46      366.30     24.80 o
  -2   4   2        1.83      -23.56     11.78 o
  -1   4   2    11681.63    12716.55    130.27 o
   0   4   2      570.32      605.95     21.82 o
   1   4   2      499.08      542.73     20.09 o
   2   4   2      346.89      286.99     27.58 o
   3   4   2     1175.91     1156.14     36.80 o
   4   4   2     4875.05     5293.04     90.19 o
   5   4   2       85.83       41.77     23.37 o
   6   4   2      275.75      238.24     37.29 o
   7   4   2      734.76      708.57     44.34 o
   8   4   2       97.71       54.04     37.52 o
   9   4   2      713.59      899.74    115.31 o
  10   4   2       26.34       61.58     69.78 o
  11   4   2      316.98      350.73    141.39 o
  12   4   2       58.93       70.34    100.10 o
  13   4   2      934.77      584.19    143.71 o
 -13   5   2    19798.37    20613.59    669.96 o
 -12   5   2      838.20      724.02    126.12 o
 -11   5   2    28001.99    26922.77    578.80 o
 -10   5   2     1089.16      999.78     97.51 o
  -9   5   2    18035.98    17993.54    391.78 o
  -8   5   2       67.87       52.58     37.10 o
  -7   5   2    23488.33    22999.13    334.66 o
  -6   5   2      184.53      214.91     28.48 o
  -5   5   2    84072.90    83539.41    846.48 o
  -4   5   2     1097.03     1058.19     41.07 o
  -3   5   2    32785.42    33243.07    340.13 o
  -2   5   2     3504.77     3609.26     61.93 o
  -1   5   2    17374.20    18068.97    183.59 o
   0   5   2    13753.68    14591.76    148.85 o
   1   5   2   113689.28   113929.88   1003.68 o
   2   5   2     1179.73     1042.90     26.16 o
   3   5   2    25991.61    25028.83    309.59 o
   4   5   2     4533.22     4631.19     85.37 o
   5   5   2    13277.09    12668.25    186.86 o
   6   5   2     2306.30     2233.65     60.27 o
   7   5   2    27294.96    26614.27    398.43 o
   8   5   2     1878.53     1732.39     85.48 o
   9   5   2    14374.97    14302.53    393.52 o
  10   5   2     1660.29     1527.57    150.21 o
  11   5   2     6274.30     7084.47    297.25 o
  12   5   2     1485.96     1630.18    177.61 o
  13   5   2     8475.67     8683.62    381.18 o
 -13   6   2      218.46       95.14     98.63 o
 -12   6   2     1426.76     1454.28    160.19 o
 -11   6   2      156.86      134.70     78.43 o
 -10   6   2     1838.70     1748.09    120.88 o
  -9   6   2      316.82      150.64     53.72 o
  -8   6   2     1873.79     1900.42     84.30 o
  -7   6   2      515.07      463.98     48.03 o
  -6   6   2     8363.01     8293.69    130.96 o
  -5   6   2      210.00      166.85     26.66 o
  -4   6   2     6899.38     7458.71    131.00 o
  -3   6   2      803.88      861.82     37.28 o
  -2   6   2     2428.40     2360.59     56.10 o
  -1   6   2     1817.12     2107.30     46.12 o
   0   6   2    12684.04    13684.60    182.17 o
   1   6   2      369.92      345.51     23.49 o
   2   6   2     3530.77     3592.86     57.22 o
   3   6   2     2862.42     2842.80     59.37 o
   4   6   2      352.11      447.34     25.09 o
   5   6   2     1328.08     1350.45     64.11 o
   6   6   2      103.07       46.40     22.99 o
   7   6   2     2792.34     2917.87     86.99 o
   8   6   2       13.40        4.82     38.59 o
   9   6   2     2956.58     3077.26    161.58 o
  10   6   2       38.81       45.68     76.17 o
  11   6   2     2082.30     2162.02    180.82 o
  12   6   2       10.74      143.42    104.02 o
  13   6   2     1497.23     1458.97    188.96 o
 -13   7   2     5809.45     4929.95    533.36 o
 -12   7   2    11369.24    11054.84    542.51 o
 -11   7   2     8012.38     7511.29    252.01 o
 -10   7   2    14902.44    14736.22    350.41 o
  -9   7   2     5224.79     4994.94    161.40 o
  -8   7   2    11886.90    11510.30    269.73 o
  -7   7   2     8577.82     8369.43    178.49 o
  -6   7   2    50065.02    50236.49    578.85 o
  -5   7   2    36680.01    36965.96    440.98 o
  -4   7   2    62259.02    62322.57    672.12 o
  -3   7   2    12873.16    13146.59    175.18 o
  -2   7   2    41529.77    41713.98    424.79 o
  -1   7   2    15872.23    16844.27    185.08 o
   0   7   2    38548.89    38146.91    391.29 o
   1   7   2    53206.68    54836.86    487.65 o
   2   7   2    54807.34    54275.88    529.67 o
   3   7   2    13822.00    13439.39    157.64 o
   4   7   2    41846.16    41784.42    471.76 o
   5   7   2     5837.75     5859.36    103.83 o
   6   7   2    32023.84    31493.26    372.87 o
   7   7   2    10236.78     9850.95    159.11 o
   8   7   2    40072.94    38761.55    610.67 o
   9   7   2    11629.20    11374.20    346.16 o
  10   7   2    15803.84    16590.05    446.69 o
  11   7   2     1183.69     1165.55    151.37 o
  12   7   2    10687.95    10785.59    410.76 o
  13   7   2     2008.05     2002.03    215.68 o
 -13   8   2      564.59      430.56    138.83 o
 -12   8   2      811.76      636.13    152.21 o
 -11   8   2      113.88       83.94     77.69 o
 -10   8   2     1170.58     1122.56    118.50 o
  -9   8   2       27.94       28.72     51.52 o
  -8   8   2     5326.87     5116.36    144.65 o
  -7   8   2      906.29      854.69     90.56 o
  -6   8   2     1901.26     1896.33     67.11 o
  -5   8   2      487.89      453.68     47.20 o
  -4   8   2      703.38      667.97     43.18 o
  -3   8   2     1233.08     1578.63     64.41 o
  -2   8   2      911.81      586.16     39.87 o
  -1   8   2     1949.03     2025.20     58.62 o
   0   8   2    16285.28    17594.78    203.85 o
   1   8   2     1113.07     1075.19     39.81 o
   2   8   2     5843.31     5631.40     90.03 o
   3   8   2     2653.69     2880.36     69.01 o
   4   8   2     3467.29     3565.71     70.18 o
   5   8   2       12.87       13.41     24.63 o
   6   8   2     1721.39     1683.61     62.76 o
   7   8   2     1423.24     1405.58     59.87 o
   8   8   2      958.91      988.50     61.00 o
   9   8   2      286.31      260.42     72.46 o
  10   8   2     1258.75     1264.38    210.74 o
  11   8   2      124.69       50.79     96.80 o
  12   8   2      444.68      330.82    156.18 o
  13   8   2       86.30       68.28    152.83 o
 -13   9   2      442.86      204.86    138.32 o
 -12   9   2    19300.91    19336.57    562.17 o
 -11   9   2       21.82       -3.64     75.91 o
 -10   9   2    16201.67    16358.60    387.41 o
  -9   9   2     5135.81     4999.14    206.43 o
  -8   9   2    25144.64    24824.17    418.02 o
  -7   9   2      580.61      453.03     52.14 o
  -6   9   2    68042.35    68610.84    752.01 o
  -5   9   2     2154.95     2296.79     81.15 o
  -4   9   2    72533.61    73104.23    769.27 o
  -3   9   2     6659.62     6601.80    115.56 o
  -2   9   2    46983.37    46181.58    523.64 o
  -1   9   2     4828.02     3965.34    102.23 o
   0   9   2    62752.64    61754.79    618.31 o
   1   9   2     8368.47     8949.90    126.29 o
   2   9   2    95265.80    95760.66    946.72 o
   3   9   2     5389.45     5657.26    102.34 o
   4   9   2    54501.73    54578.37    561.66 o
   5   9   2    10811.07    10602.84    183.25 o
   6   9   2    32047.35    31610.22    401.38 o
   7   9   2      193.33      203.19     40.61 o
   8   9   2    40063.79    38370.99    603.44 o
   9   9   2       74.92      -40.26     62.82 o
  10   9   2    18658.41    18254.04    497.64 o
  11   9   2     1403.78     1483.22    178.78 o
  12   9   2     7374.54     7956.01    419.30 o
 -13  10   2       24.55     -130.51    209.08 o
 -12  10   2     1678.80     1745.61    212.97 o
 -11  10   2      215.99      193.70     82.74 o
 -10  10   2     4480.50     4399.98    300.41 o
  -9  10   2      104.00        2.53     61.86 o
  -8  10   2     2867.01     2784.26    123.62 o
  -7  10   2      596.22      638.82     65.07 o
  -6  10   2     2615.77     2755.31     90.74 o
  -5  10   2      141.26       87.50     31.14 o
  -4  10   2     1912.93     1833.02     70.18 o
  -3  10   2      307.98      259.37     34.61 o
  -2  10   2     1062.33      939.62     51.82 o
  -1  10   2      116.52       90.21     26.70 o
   0  10   2     2116.88     2281.69     73.55 o
   1  10   2      909.98      949.97     45.53 o
   2  10   2      971.86      921.01     47.00 o
   3  10   2     2287.84     2302.51     68.12 o
   4  10   2      114.13       89.86     27.84 o
   5  10   2     2375.81     2394.72     79.71 o
   6  10   2       98.79       75.44     35.10 o
   7  10   2      773.51      723.01     58.27 o
   8  10   2      588.23      493.85     65.14 o
   9  10   2      444.10      434.58     70.03 o
  10  10   2       89.04      152.84    101.55 o
  11  10   2      474.51      330.11    148.48 o
  12  10   2      222.85      225.15    133.37 o
 -12  11   2     9169.94    10288.90    629.10 o
 -11  11   2     6864.76     6280.65    549.10 o
 -10  11   2     1431.64     1437.99    120.46 o
  -9  11   2    12284.46    12931.85    314.64 o
  -8  11   2     1985.86     2024.27    114.49 o
  -7  11   2    16380.49    16527.11    315.39 o
  -6  11   2    22565.98    22607.58    326.86 o
  -5  11   2    17579.11    18084.07    277.06 o
  -4  11   2    13247.68    13309.66    207.26 o
  -3  11   2    27330.77    27646.50    344.54 o
  -2  11   2     1689.19     1588.37     68.03 o
  -1  11   2    20233.74    20292.64    256.41 o
   0  11   2    18689.88    19028.14    256.23 o
   1  11   2    21767.53    21942.86    269.80 o
   2  11   2    37208.46    36940.66    392.10 o
   3  11   2    22022.20    21867.53    262.24 o
   4  11   2     5106.48     5115.78    109.55 o
   5  11   2    15547.29    15723.33    254.31 o
   6  11   2     3360.53     3256.99    120.27 o
   7  11   2    15681.69    15135.40    314.06 o
   8  11   2    14167.27    12995.48    322.78 o
   9  11   2     6991.19     6992.87    241.87 o
  10  11   2     9097.91     8914.76    434.27 o
  11  11   2     8035.03     7726.75    425.40 o
  12  11   2      892.71     1301.02    278.16 o
 -12  12   2      210.55      107.26    153.93 o
 -11  12   2      551.02      674.86    121.39 o
 -10  12   2      205.77      226.15    105.43 o
  -9  12   2     1096.98     1057.38    117.38 o
  -8  12   2      289.42      281.24     75.35 o
  -7  12   2      910.82      839.57     91.64 o
  -6  12   2     2442.32     2519.71    113.08 o
  -5  12   2     2751.63     2641.75     99.04 o
  -4  12   2      349.67      280.15     41.08 o
  -3  12   2     1407.73     1346.13     68.05 o
  -2  12   2      489.74      508.92     43.68 o
  -1  12   2       39.96       37.87     31.34 o
   0  12   2       33.41      -18.61     29.39 o
   1  12   2     2096.41     2039.29     80.78 o
   2  12   2      296.71      269.51     36.36 o
   3  12   2      506.62      447.09     47.92 o
   4  12   2      189.26      152.33     38.91 o
   5  12   2      314.88      251.34     41.36 o
   6  12   2        8.07       -3.31     48.97 o
   7  12   2     2443.84     2220.13    193.69 o
   8  12   2      590.73      645.87    100.50 o
   9  12   2       25.92        3.97     76.38 o
  10  12   2      102.31      125.56    135.22 o
  11  12   2       75.25      142.58    153.28 o
  12  12   2      288.64     -107.81    157.04 o
 -12  13   2      514.95      456.23    184.52 o
 -11  13   2    20569.52    21205.34    731.38 o
 -10  13   2      229.40      205.15    111.03 o
  -9  13   2    17345.20    17615.82    587.53 o
  -8  13   2     1890.14     1571.77    123.28 o
  -7  13   2    19548.15    20355.52    401.51 o
  -6  13   2     2116.68     2252.55    115.58 o
  -5  13   2    22811.31    23694.42    369.92 o
  -4  13   2      516.93      451.72     56.95 o
  -3  13   2    24067.85    24699.72    328.81 o
  -2  13   2     1525.98     1559.59     71.69 o
  -1  13   2    18935.08    19854.00    277.69 o
   0  13   2      894.93      983.40     62.17 o
   1  13   2    24915.30    25586.90    334.16 o
   2  13   2     4734.54     4790.88    112.42 o
   3  13   2    19671.18    19144.38    275.92 o
   4  13   2     3376.86     3247.84    116.51 o
   5  13   2    11070.74    11061.70    227.04 o
   6  13   2     1314.03     1288.51    108.57 o
   7  13   2    14940.38    14112.91    334.13 o
   8  13   2     1121.00      955.32    135.58 o
   9  13   2    17198.26    16320.51    542.29 o
  10  13   2       12.32       82.59     85.59 o
  11  13   2     7207.84     6473.03    488.17 o
 -11  14   2      108.68      207.46    157.23 o
 -10  14   2     1781.04     1700.68    179.58 o
  -9  14   2      344.57      302.67    107.84 o
  -8  14   2      560.17      498.30     99.67 o
  -7  14   2      650.20      531.98     92.27 o
  -6  14   2     1520.66     1500.69    126.92 o
  -5  14   2      104.21      125.80     52.57 o
  -4  14   2      952.00     1012.24     74.61 o
  -3  14   2       28.72       -5.86     37.26 o
  -2  14   2      193.55      122.16     37.81 o
  -1  14   2     1553.71     1603.51     78.20 o
   0  14   2      586.18      631.55     57.12 o
   1  14   2      535.34      454.74     47.76 o
   2  14   2      185.21      200.47     40.50 o
   3  14   2      240.86      213.16     45.80 o
   4  14   2      523.55      598.89     62.70 o
   5  14   2      982.51     1014.64     77.34 o
   6  14   2       71.51       39.57     45.31 o
   7  14   2     2956.75     2785.97    179.44 o
   8  14   2      973.58      467.06    131.24 o
   9  14   2     1229.20     1051.81    175.27 o
  10  14   2       33.03        1.33    129.96 o
  11  14   2     1464.20     1312.03    354.59 o
 -11  15   2    10078.49    11497.45    839.98 o
 -10  15   2     4692.44     4490.73    262.24 o
  -9  15   2     6101.80     6223.38    274.98 o
  -8  15   2    10946.20    11007.56    360.47 o
  -7  15   2    10752.53    11099.74    302.93 o
  -6  15   2    10361.35    10113.30    282.57 o
  -5  15   2    26429.09    26802.97    452.88 o
  -4  15   2    11091.68    11029.52    227.10 o
  -3  15   2     9490.81    10016.98    197.26 o
  -2  15   2    34673.01    35606.26    450.02 o
  -1  15   2    10893.11    10893.79    203.32 o
   0  15   2    13612.45    13978.32    266.20 o
   1  15   2    26289.03    26948.41    384.54 o
   2  15   2    17883.60    17680.26    297.71 o
   3  15   2    11174.29    11120.93    221.37 o
   4  15   2    27633.04    27469.94    457.14 o
   5  15   2     6175.70     6006.06    194.84 o
   6  15   2    14684.15    14438.96    355.72 o
   7  15   2     7574.15     7999.92    297.46 o
   8  15   2     7601.65     6686.92    448.65 o
   9  15   2    10721.58     9313.11    610.07 o
  10  15   2     9190.38     8146.38    540.55 o
 -10  16   2      260.98      101.93    134.16 o
  -9  16   2       34.58       10.19     96.27 o
  -8  16   2      736.45      889.62    135.97 o
  -7  16   2       72.11      -48.12     69.39 o
  -6  16   2     2251.01     2308.02    154.02 o
  -5  16   2      182.92       10.13     64.32 o
  -4  16   2     1537.14     1524.15    111.23 o
  -3  16   2       30.95       17.53     45.62 o
  -2  16   2     2667.39     2771.29    112.38 o
  -1  16   2       45.73      111.46     42.86 o
   0  16   2     3812.50     4097.79    133.41 o
   1  16   2       19.04       71.13     46.44 o
   2  16   2      231.54      196.46     57.45 o
   3  16   2      842.31      739.65     81.34 o
   4  16   2     1723.58     1577.60    115.17 o
   5  16   2     1606.89     1421.97    119.18 o
   6  16   2     1478.02     1402.22    119.78 o
   7  16   2      370.28      290.96    105.80 o
   8  16   2      330.85      197.35    134.09 o
   9  16   2      806.05      576.76    154.61 o
  10  16   2      708.68      528.88    150.00 o
 -10  17   2    12546.62    12240.75    550.25 o
  -9  17   2     1465.15     1034.59    162.63 o
  -8  17   2    13408.28    13181.84    470.19 o
  -7  17   2        3.70      -65.35     92.63 o
  -6  17   2    24125.70    24988.94    525.05 o
  -5  17   2      440.10      404.05     84.96 o
  -4  17   2    31292.25    31062.09    548.58 o
  -3  17   2     3175.72     3131.70    150.75 o
  -2  17   2    37305.89    37692.14    571.25 o
  -1  17   2     1835.87     1740.35    109.63 o
   0  17   2    50949.71    53694.37    754.74 o
   1  17   2      243.38      287.30     63.54 o
   2  17   2    34925.77    35985.68    577.87 o
   3  17   2      414.62      333.75     76.31 o
   4  17   2    26693.50    27053.48    512.63 o
   5  17   2     2287.73     2080.90    171.29 o
   6  17   2    26008.20    25034.10    585.95 o
   7  17   2        3.78     -133.47    110.08 o
   8  17   2    15177.61    14272.33    532.74 o
   9  17   2       11.22     -103.40    123.84 o
  -9  18   2       81.87      -62.98    113.36 o
  -8  18   2     2158.90     2107.80    213.17 o
  -7  18   2      313.63      295.24    125.02 o
  -6  18   2     2252.20     2634.67    185.32 o
  -5  18   2      121.94      114.18     84.71 o
  -4  18   2     2253.73     2022.87    151.78 o
  -3  18   2       15.15       -6.32     70.22 o
  -2  18   2     2789.67     3196.32    167.95 o
  -1  18   2      911.37      929.87     96.59 o
   0  18   2     2086.75     2346.31    139.96 o
   1  18   2      222.74       87.66     64.91 o
   2  18   2      134.96      121.19     73.17 o
   3  18   2      649.26      497.97    105.20 o
   4  18   2       30.79      127.51     89.41 o
   5  18   2      813.91      646.19    140.60 o
   6  18   2       60.25      145.48     93.96 o
   7  18   2      775.34      616.58    170.36 o
   8  18   2      365.00      417.23    160.21 o
   9  18   2       92.27       14.45    144.03 o
  -9  19   2     6992.48     6770.16    349.00 o
  -8  19   2     3725.20     3647.43    324.75 o
  -7  19   2     6555.32     6190.95    330.66 o
  -6  19   2     9980.93    10518.05    444.01 o
  -5  19   2     3847.80     3502.94    239.35 o
  -4  19   2    10661.67    10816.70    411.15 o
  -3  19   2     8659.27     8826.16    309.25 o
  -2  19   2     5063.68     5319.14    262.34 o
  -1  19   2    12607.78    13006.49    343.35 o
   0  19   2    12398.97    12700.34    338.61 o
   1  19   2     5599.79     5867.64    233.55 o
   2  19   2    10785.90    11826.90    348.93 o
   3  19   2     9820.50     9756.49    320.93 o
   4  19   2     5379.72     5553.28    267.13 o
   5  19   2    10973.15    10370.27    357.95 o
   6  19   2     7424.16     7003.60    306.38 o
   7  19   2     6061.06     5906.75    366.43 o
   8  19   2    11965.18    12407.18    795.75 o
  -8  20   2     1207.89     1278.84    196.02 o
  -7  20   2     1621.78     1475.47    201.56 o
  -6  20   2     1055.35     1047.78    179.62 o
  -5  20   2      151.88      211.30    102.66 o
  -4  20   2      158.99      136.46    102.43 o
  -3  20   2      890.26     1020.25    141.51 o
  -2  20   2      395.09      486.76    145.94 o
  -1  20   2      824.21      655.38    122.30 o
   0  20   2      968.09      879.71    118.38 o
   1  20   2      469.60      504.13    105.34 o
   2  20   2      231.49      193.22    133.80 o
   3  20   2      232.11      178.02     96.16 o
   4  20   2       15.77      -67.90     97.06 o
   5  20   2      497.13      567.33    127.04 o
   6  20   2       35.29      -12.26     98.28 o
   7  20   2      145.07       -3.58    156.82 o
   8  20   2      252.43      -69.84    175.30 o
  -7  21   2     9153.07     9519.70    426.55 o
  -6  21   2     1658.51     1525.39    283.34 o
  -5  21   2     7157.88     7066.00    435.91 o
  -4  21   2      584.93     1017.39    191.49 o
  -3  21   2    10165.59     9492.43    366.11 o
  -2  21   2        4.86     -157.45     80.01 o
  -1  21   2    12914.55    13412.79    426.55 o
   0  21   2      159.45      184.21     84.29 o
   1  21   2    10803.76    10388.14    367.81 o
   2  21   2     6767.56     6951.52    307.62 o
   3  21   2    11612.26    10796.75    420.11 o
   4  21   2      302.97      243.34    117.96 o
   5  21   2    14625.52    14385.84    706.36 o
   6  21   2       19.83      -56.28    139.04 o
   7  21   2     5286.16     5802.74    490.03 o
  -6  22   2       49.97       34.52    130.41 o
  -5  22   2       31.06       25.39    115.58 o
  -4  22   2      839.65      705.14    153.93 o
  -3  22   2       98.20       43.51    104.06 o
  -2  22   2      140.33      148.77    105.12 o
  -1  22   2      811.84      959.64    146.24 o
   0  22   2      174.64      -21.35     86.07 o
   1  22   2      343.38      142.09     97.18 o
   2  22   2      233.82      152.46    112.13 o
   3  22   2       58.93       95.25    122.31 o
   4  22   2       32.26      151.69    131.19 o
   5  22   2      783.36      804.58    166.84 o
   6  22   2      257.29       41.28    150.29 o
  -5  23   2    11038.05    12092.02    487.01 o
  -4  23   2     3021.54     2711.92    248.24 o
  -3  23   2     9247.61     9681.98    472.00 o
  -2  23   2    10617.12    10661.86    406.20 o
  -1  23   2     9456.41     9800.97    419.56 o
   0  23   2     4012.92     4211.24    242.56 o
   1  23   2    10300.11    10866.68    399.31 o
   2  23   2     1187.50      837.36    191.77 o
   3  23   2     6783.54     6643.89    391.85 o
   4  23   2     5548.42     5752.08    433.51 o
   5  23   2     7082.29     7158.76    362.46 o
  -4  24   2      694.87      566.89    352.13 o
  -3  24   2       33.99     -203.75    101.88 o
  -2  24   2     1009.43      958.57    187.09 o
  -1  24   2       33.99       38.65    102.99 o
   0  24   2      700.50      411.77    126.67 o
   1  24   2      164.85      132.02    111.38 o
   2  24   2      832.49      405.52    168.70 o
   3  24   2       28.53      100.21    150.20 o
 -13   0   3     2572.20     1806.79    299.50 o
 -11   0   3     9480.90     9271.96    412.83 o
  -9   0   3     5067.99     5050.42    210.51 o
  -7   0   3     2007.85     2089.57    173.00 o
  -5   0   3    34436.96    34507.73    583.27 o
  -3   0   3    51912.84    53815.81    678.64 o
  -1   0   3      859.95      794.98     29.55 o
   1   0   3    17091.99    17276.79    548.80 o
   3   0   3    20367.57    20490.48    949.59 o
   5   0   3     7657.63     7258.61    168.23 o
   7   0   3     8484.10     8620.39    242.40 o
   9   0   3    10986.16    10962.89    285.68 o
  11   0   3     4909.42     4783.12    314.73 o
  13   0   3     1756.84     1829.34    263.11 o
 -14   1   3      189.64      178.68    186.19 o
 -13   1   3     8892.80     6789.61    742.72 o
 -12   1   3     2024.45     2097.86    155.46 o
 -11   1   3    24713.86    24625.28    553.88 o
 -10   1   3     1552.31     1460.18    105.45 o
  -9   1   3    15292.50    14936.44    281.85 o
  -8   1   3      903.24      851.89     52.54 o
  -7   1   3    27417.18    27074.01    348.51 o
  -6   1   3     9184.67     9236.99    149.95 o
  -5   1   3    75985.70    74285.68    829.93 o
  -4   1   3    12604.11    12630.01    154.71 o
  -3   1   3    90582.95    94382.41    859.11 o
  -2   1   3      368.85      335.19     18.65 o
  -1   1   3    37247.89    37759.44    342.17 o
   0   1   3    63674.05    66928.07    719.02 o
   1   1   3   100285.66   101374.54   1524.70 o
   2   1   3    17613.99    17742.53    358.77 o
   3   1   3   103904.36    99403.99   2296.72 o
   4   1   3    13322.25    13743.13    406.65 o
   5   1   3    25947.97    24723.59    486.28 o
   6   1   3    10642.93    10523.21    190.25 o
   7   1   3    31779.85    30694.49    453.71 o
   8   1   3     3885.69     3967.15    109.54 o
   9   1   3    28187.38    28930.52    454.97 o
  10   1   3     5170.28     5050.56    206.57 o
  11   1   3    11899.05    12590.24    408.78 o
  12   1   3     1962.13     2204.35    178.64 o
  13   1   3     5325.67     6324.09    377.53 o
 -14   2   3      922.58     1202.67    270.86 o
 -13   2   3      161.23      227.74    114.57 o
 -12   2   3     1253.61     1449.11    137.37 o
 -11   2   3     2504.18     2478.90    161.94 o
 -10   2   3     5646.44     5610.17    185.85 o
  -9   2   3       85.75       89.25     48.01 o
  -8   2   3     2747.56     2939.76    138.46 o
  -7   2   3      922.91      906.15     48.90 o
  -6   2   3     8192.83     7765.39    129.88 o
  -5   2   3     2346.54     2142.05     75.21 o
  -4   2   3    10637.91    10307.49    141.77 o
  -3   2   3      886.77      872.64     31.54 o
  -2   2   3       99.75       78.72     12.40 o
  -1   2   3     3147.15     3078.33     46.76 o
   0   2   3    26875.74    28260.15    264.75 o
   1   2   3    14959.05    15658.68    205.04 o
   2   2   3     7647.25     7650.97    125.65 o
   3   2   3    16042.78    16575.34    299.11 o
   4   2   3     4058.99     3995.38    120.54 o
   5   2   3     3879.21     3637.75    113.74 o
   6   2   3     2263.03     2494.76     80.12 o
   7   2   3     6743.76     6831.54    135.66 o
   8   2   3     3770.47     3862.84    122.93 o
   9   2   3     8387.56     8210.05    196.52 o
  10   2   3      196.89      162.26     72.86 o
  11   2   3     5174.52     5111.67    301.84 o
  12   2   3       52.25       73.53     99.53 o
  13   2   3     2062.56     2002.34    197.02 o
 -14   3   3     3668.12     4069.24    376.19 o
 -13   3   3     1714.92     1382.73    166.32 o
 -12   3   3    13211.11    13177.81    371.13 o
 -11   3   3     5244.52     5441.45    221.61 o
 -10   3   3    19730.21    19779.04    399.08 o
  -9   3   3     2967.31     3043.27    119.51 o
  -8   3   3     7708.68     7722.88    152.63 o
  -7   3   3     3132.62     3147.73     98.76 o
  -6   3   3    23769.43    23456.11    287.06 o
  -5   3   3    18605.30    18792.58    242.19 o
  -4   3   3    52965.35    53449.86    568.75 o
  -3   3   3    14806.63    14693.82    176.89 o
  -2   3   3     4053.95     4001.01     63.62 o
  -1   3   3     6670.89     6782.40     80.20 o
   0   3   3    44211.59    45861.99    460.35 o
   1   3   3    12768.00    13255.44    167.01 o
   2   3   3    48058.69    47588.75    745.50 o
   3   3   3    39097.82    40713.70    641.76 o
   4   3   3    31066.91    32098.81    517.00 o
   5   3   3      138.26      157.43     33.57 o
   6   3   3    22393.24    22215.20    385.12 o
   7   3   3     1495.24     1505.20     58.77 o
   8   3   3    10973.71    10866.59    234.49 o
   9   3   3    10536.37    10478.28    248.05 o
  10   3   3    17183.23    16880.12    413.63 o
  11   3   3     1239.30     1530.23    143.05 o
  12   3   3     5240.03     5520.38    335.98 o
  13   3   3      513.39      261.56    132.81 o
 -13   4   3        4.32       40.77    108.78 o
 -12   4   3     5099.33     5225.05    239.71 o
 -11   4   3        4.23       28.81     76.42 o
 -10   4   3     3792.67     3676.40    156.21 o
  -9   4   3      990.90      869.64     75.95 o
  -8   4   3     4548.89     4500.30    120.67 o
  -7   4   3        2.92       30.83     27.91 o
  -6   4   3     8639.82     8367.44    130.99 o
  -5   4   3     1743.13     1926.42     59.50 o
  -4   4   3    11745.72    11287.46    156.28 o
  -3   4   3      137.49       85.16     21.31 o
  -2   4   3      550.65      509.20     25.81 o
  -1   4   3     1164.56     1125.46     34.19 o
   0   4   3     1079.11     1080.30     55.84 o
   1   4   3     3089.32     3279.64     70.40 o
   2   4   3    16376.15    16089.78    222.71 o
   3   4   3     2454.61     2463.88     58.71 o
   4   4   3     2394.00     2298.56     62.58 o
   5   4   3      273.03      381.81     28.87 o
   6   4   3     5987.82     6036.56    124.17 o
   7   4   3      330.66      300.42     38.39 o
   8   4   3     6421.95     6334.02    169.49 o
   9   4   3       25.18        5.40     50.73 o
  10   4   3     2774.60     2640.70    188.75 o
  11   4   3      308.90      234.91     91.88 o
  12   4   3     1102.57     1120.59    182.36 o
  13   4   3       66.33       58.07    110.09 o
 -13   5   3     1823.42     1683.69    202.17 o
 -12   5   3    16626.85    17143.45    442.39 o
 -11   5   3     1189.01     1185.12    125.69 o
 -10   5   3    22842.88    23147.13    452.97 o
  -9   5   3     3052.72     3081.10    137.53 o
  -8   5   3     7173.86     6999.04    154.85 o
  -7   5   3     2449.33     2518.22     81.49 o
  -6   5   3    18199.59    17435.05    233.35 o
  -5   5   3      275.83      178.42     29.11 o
  -4   5   3    64406.02    65515.00    697.64 o
  -3   5   3     7804.25     8628.38    124.05 o
  -2   5   3    32672.00    33985.37    355.21 o
  -1   5   3     1755.33     1712.07     43.66 o
   0   5   3    11741.75    11593.45    144.53 o
   1   5   3      642.56      780.92     26.43 o
   2   5   3    21859.62    20964.19    288.57 o
   3   5   3      825.46      691.59     35.07 o
   4   5   3    24362.04    24112.19    324.99 o
   5   5   3      750.63      778.77     40.91 o
   6   5   3     8575.64     8270.82    145.41 o
   7   5   3     1401.68     1216.66     64.97 o
   8   5   3    21806.22    21169.17    396.74 o
   9   5   3      935.18      928.10    109.70 o
  10   5   3    18619.82    19319.46    472.72 o
  11   5   3      242.37      101.03     87.71 o
  12   5   3     4635.14     4434.81    248.85 o
  13   5   3      806.62      902.03    159.80 o
 -13   6   3       48.80      131.46    137.66 o
 -12   6   3     6512.31     6157.34    250.26 o
 -11   6   3      268.54      140.57     84.93 o
 -10   6   3    10249.62    10551.72    304.21 o
  -9   6   3      439.46      547.17     75.79 o
  -8   6   3     4584.43     4474.23    127.43 o
  -7   6   3       60.18       41.71     30.77 o
  -6   6   3    11425.21    11340.38    185.53 o
  -5   6   3       96.39      114.90     26.97 o
  -4   6   3     9727.95     9215.91    141.31 o
  -3   6   3      419.43      334.15     29.17 o
  -2   6   3    15148.82    15721.71    195.51 o
  -1   6   3     7323.37     7397.15    110.31 o
   0   6   3     5370.91     5733.58     84.38 o
   1   6   3     2861.56     3014.23     59.35 o
   2   6   3    13975.89    13753.17    202.67 o
   3   6   3     2334.63     2142.99     66.13 o
   4   6   3     4589.59     4656.90     92.69 o
   5   6   3     3702.93     3693.23     81.84 o
   6   6   3      270.34      256.36     34.62 o
   7   6   3     4863.83     4734.33    114.54 o
   8   6   3     3032.98     2810.99    103.53 o
   9   6   3     4832.19     4502.83    166.56 o
  10   6   3     1808.73     1562.19    129.88 o
  11   6   3     3385.05     3248.29    206.81 o
  12   6   3      220.15      357.85    168.31 o
  13   6   3     1704.71     1611.11    223.07 o
 -13   7   3     5945.02     6535.29    354.04 o
 -12   7   3     5321.38     5673.72    240.14 o
 -11   7   3    14057.76    14290.98    391.37 o
 -10   7   3     3510.07     3520.59    172.76 o
  -9   7   3    14220.34    14651.77    307.27 o
  -8   7   3     1650.14     1538.69     91.82 o
  -7   7   3    21297.55    21191.16    291.29 o
  -6   7   3     8911.82     8643.62    169.54 o
  -5   7   3    33274.86    33148.02    393.64 o
  -4   7   3    25062.19    25673.69    295.43 o
  -3   7   3    43496.41    43654.89    503.89 o
  -2   7   3    22056.29    23324.29    274.98 o
  -1   7   3    43086.46    43325.09    440.58 o
   0   7   3     8503.71     9021.02    122.42 o
   1   7   3    54352.64    55603.32    545.73 o
   2   7   3    23156.60    22753.44    240.48 o
   3   7   3    70909.60    70649.96    817.83 o
   4   7   3    10971.33    10563.11    170.20 o
   5   7   3    21395.04    20893.05    292.74 o
   6   7   3     3446.70     3596.59     95.53 o
   7   7   3    27646.01    26923.02    391.91 o
   8   7   3    17173.35    16653.34    320.67 o
   9   7   3    14650.15    15267.42    362.88 o
  10   7   3     8020.46     7771.73    273.47 o
  11   7   3     9366.37     9515.66    323.54 o
  12   7   3     1409.52     1125.06    156.22 o
 -13   8   3     1889.75     1790.10    223.95 o
 -12   8   3      719.32      746.46    126.68 o
 -11   8   3     4132.07     4539.42    218.85 o
 -10   8   3      706.77      541.16     94.22 o
  -9   8   3     3091.16     3148.41    144.14 o
  -8   8   3      420.13      339.80     58.73 o
  -7   8   3     3633.30     3646.72    105.80 o
  -6   8   3     1407.84     1323.42     65.66 o
  -5   8   3     4640.13     4255.97    100.21 o
  -4   8   3     4024.49     3991.76     98.72 o
  -3   8   3    25746.19    25880.50    318.67 o
  -2   8   3      119.58       93.38     25.77 o
  -1   8   3     4229.06     4003.18     84.05 o
   0   8   3     1892.12     1929.40     57.78 o
   1   8   3    24844.01    25158.50    304.31 o
   2   8   3     3033.68     3014.03     63.03 o
   3   8   3    20399.17    20147.33    265.00 o
   4   8   3      821.29      848.92     46.90 o
   5   8   3     7199.23     7076.50    124.31 o
   6   8   3      315.60      283.92     35.96 o
   7   8   3     7368.85     7161.49    167.09 o
   8   8   3      647.65      596.46     71.43 o
   9   8   3     3740.79     3856.00    170.58 o
  10   8   3       69.08      222.05     85.69 o
  11   8   3     5340.49     5241.81    247.29 o
  12   8   3      334.25      308.21    159.58 o
 -13   9   3     6752.17     7447.51    392.03 o
 -12   9   3       70.20       23.89    101.80 o
 -11   9   3    18634.22    19521.59    531.74 o
 -10   9   3       84.13      103.69     77.06 o
  -9   9   3    11533.31    11573.30    288.63 o
  -8   9   3      226.68      230.80     59.17 o
  -7   9   3    19127.69    19210.44    289.91 o
  -6   9   3     3336.01     3267.43    120.67 o
  -5   9   3    65717.51    65841.52    725.91 o
  -4   9   3      171.68      155.30     34.68 o
  -3   9   3    45693.24    45365.71    518.86 o
  -2   9   3     4691.01     4520.21    109.82 o
  -1   9   3    43597.09    43470.58    481.30 o
   0   9   3    12078.12    12352.44    171.17 o
   1   9   3    93208.09    94026.42    905.82 o
   2   9   3       29.51       25.05     20.78 o
   3   9   3    68176.52    67926.63    700.80 o
   4   9   3     5218.10     5387.14    116.52 o
   5   9   3    26590.03    26148.16    328.93 o
   6   9   3     5917.49     5860.04    142.64 o
   7   9   3    27525.00    26715.77    414.10 o
   8   9   3     1900.46     1907.56    118.27 o
   9   9   3    24781.00    25354.61    553.91 o
  10   9   3     1182.73     1133.34    118.92 o
  11   9   3    13037.54    14141.74    476.82 o
  12   9   3     2401.74     2558.42    227.37 o
 -12  10   3      743.91      637.15    126.92 o
 -11  10   3     3599.10     3111.76    194.58 o
 -10  10   3     4178.83     4201.16    185.70 o
  -9  10   3      273.00      354.99     73.75 o
  -8  10   3     7263.17     7168.73    196.24 o
  -7  10   3      600.73      474.54     59.05 o
  -6  10   3     1514.38     1525.04     82.81 o
  -5  10   3     6309.21     6252.37    135.45 o
  -4  10   3     3135.19     3313.30    102.10 o
  -3  10   3     1001.95      986.23     58.31 o
  -2  10   3     8510.28     8534.17    150.15 o
  -1  10   3      132.22      124.81     28.67 o
   0  10   3      322.57      266.83     31.62 o
   1  10   3     9942.22    10285.21    134.17 o
   2  10   3     1688.53     1683.39     54.34 o
   3  10   3     9273.60     9396.09    142.17 o
   4  10   3      177.65      160.09     36.63 o
   5  10   3     3446.20     3504.80    100.07 o
   6  10   3      405.81      465.67     52.04 o
   7  10   3     5041.31     4635.97    133.42 o
   8  10   3     1497.04     1199.80    115.39 o
   9  10   3     6786.74     7339.99    276.53 o
  10  10   3      333.12      349.72    101.48 o
  11  10   3     5590.73     5449.45    333.69 o
  12  10   3      519.12      419.70    141.81 o
 -12  11   3     7920.66     7158.92    718.75 o
 -11  11   3     6610.28     6868.24    303.66 o
 -10  11   3     7211.94     7371.52    262.11 o
  -9  11   3     2878.70     3062.82    151.19 o
  -8  11   3     7886.81     7960.38    211.60 o
  -7  11   3     6979.29     7214.51    188.71 o
  -6  11   3    14105.64    14346.45    264.72 o
  -5  11   3    27451.54    28261.98    379.89 o
  -4  11   3    14960.50    15710.92    364.38 o
  -3  11   3     9362.22     9007.18    167.56 o
  -2  11   3    18130.02    18013.15    249.44 o
  -1  11   3     2519.97     2520.96     77.72 o
   0  11   3    16591.65    16920.45    228.68 o
   1  11   3    24504.70    25109.23    273.88 o
   2  11   3    11403.61    11229.42    153.93 o
   3  11   3    24468.15    24337.07    295.61 o
   4  11   3    13125.16    13251.45    220.62 o
   5  11   3     2701.22     2560.33     99.31 o
   6  11   3    19466.72    19438.66    340.06 o
   7  11   3     1462.38     1640.27     93.62 o
   8  11   3    13078.07    13346.25    291.80 o
   9  11   3    14258.36    14123.99    422.45 o
  10  11   3     9014.91     8965.47    509.92 o
  11  11   3     3442.88     3336.72    292.96 o
  12  11   3     5385.85     5774.18    424.83 o
 -12  12   3     2597.52     1738.92    228.61 o
 -11  12   3      203.92      216.00    123.73 o
 -10  12   3     3662.14     3278.73    189.55 o
  -9  12   3      662.41      495.17     98.44 o
  -8  12   3     1916.88     1924.65    133.87 o
  -7  12   3       88.83       79.19     57.97 o
  -6  12   3     3408.27     3518.00    131.49 o
  -5  12   3      397.87      330.46     50.77 o
  -4  12   3     7358.28     7516.17    159.03 o
  -3  12   3       99.33       68.56     34.14 o
  -2  12   3     4483.97     4540.55    114.44 o
  -1  12   3     1007.95     1066.01     59.56 o
   0  12   3     3353.25     3421.97     94.29 o
   1  12   3       36.88       30.60     28.73 o
   2  12   3     5371.89     5551.59    117.39 o
   3  12   3      866.80      796.41     51.19 o
   4  12   3     5889.37     5986.37    120.70 o
   5  12   3      896.86      748.63     82.67 o
   6  12   3     1473.01     1561.45    106.06 o
   7  12   3      346.09      235.20     71.38 o
   8  12   3     3461.49     3266.04    166.36 o
   9  12   3     2699.55     2713.53    215.18 o
  10  12   3     1913.02     2552.06    277.66 o
  11  12   3     1467.26     1589.64    352.48 o
 -12  13   3    14759.07    15976.34    699.90 o
 -11  13   3        9.38      -11.22    123.27 o
 -10  13   3    12376.88    13646.18    411.80 o
  -9  13   3      865.43     1087.14    124.60 o
  -8  13   3    12343.09    11921.66    360.82 o
  -7  13   3      198.60      215.79     69.30 o
  -6  13   3     9702.75     9747.60    228.69 o
  -5  13   3      747.84      745.04     79.35 o
  -4  13   3    24282.21    25120.80    358.01 o
  -3  13   3      108.92      156.60     46.66 o
  -2  13   3    17883.18    18467.45    266.69 o
  -1  13   3     1346.87     1419.39     71.05 o
   0  13   3    12012.40    12323.93    192.70 o
   1  13   3      454.27      400.39     42.38 o
   2  13   3    13671.35    13660.34    212.08 o
   3  13   3     3629.13     3639.13    101.66 o
   4  13   3    11914.57    11780.45    215.21 o
   5  13   3      448.13      353.00     68.66 o
   6  13   3    11920.75    11339.92    284.60 o
   7  13   3      132.49       55.43     69.93 o
   8  13   3    12675.27    11913.44    410.57 o
   9  13   3     2039.62     2131.10    141.23 o
  10  13   3    10511.36    11058.54    472.25 o
  11  13   3       20.29      121.50    155.79 o
 -11  14   3       54.87        4.69    132.56 o
 -10  14   3     5214.52     5281.32    265.53 o
  -9  14   3     1371.21     1265.46    138.59 o
  -8  14   3     2705.00     2890.53    167.01 o
  -7  14   3      189.93      252.10     80.45 o
  -6  14   3    13783.74    14101.30    305.99 o
  -5  14   3       52.83       54.11     51.95 o
  -4  14   3     9045.41     8960.17    238.21 o
  -3  14   3      326.83      308.13     48.30 o
  -2  14   3     6903.15     7179.71    155.83 o
  -1  14   3     1545.58     1548.02     77.07 o
   0  14   3     8459.34     8479.95    183.97 o
   1  14   3      845.05      853.60     57.42 o
   2  14   3     2195.78     2195.44     94.05 o
   3  14   3      849.78      872.38     68.65 o
   4  14   3    13785.34    13335.01    249.39 o
   5  14   3     2248.65     2173.70    105.45 o
   6  14   3      670.23      688.14     93.22 o
   7  14   3     3048.36     2804.69    234.24 o
   8  14   3      348.32      376.83    106.80 o
   9  14   3     1031.64     1135.41    128.45 o
  10  14   3     1163.17     1210.39    191.56 o
  11  14   3     1664.48     1536.62    257.51 o
 -11  15   3     3263.76     3090.94    266.47 o
 -10  15   3     4929.53     4901.15    312.98 o
  -9  15   3     9278.29    10110.26    406.04 o
  -8  15   3     4999.46     4741.92    212.27 o
  -7  15   3    15643.62    15660.14    377.38 o
  -6  15   3     7387.41     7505.02    235.49 o
  -5  15   3     9008.83     9418.11    300.34 o
  -4  15   3    13969.06    14599.43    283.57 o
  -3  15   3     9597.49     9719.39    189.51 o
  -2  15   3     6185.89     6243.71    164.02 o
  -1  15   3    18340.09    18657.67    294.53 o
   0  15   3     7716.68     7716.55    199.91 o
   1  15   3    21499.75    22332.00    346.21 o
   2  15   3    24953.96    24401.71    386.70 o
   3  15   3    11730.66    11759.47    236.42 o
   4  15   3    10437.64     9781.67    243.32 o
   5  15   3    22421.97    21908.42    400.87 o
   6  15   3     2931.13     2471.65    174.83 o
   7  15   3    10173.51     9944.80    357.72 o
   8  15   3     9367.60     8653.02    333.92 o
   9  15   3     4271.64     3983.35    226.53 o
  10  15   3     5007.48     4724.57    443.10 o
 -10  16   3     1278.15     1197.04    180.05 o
  -9  16   3     4307.55     4190.24    294.97 o
  -8  16   3      784.67      747.14    137.29 o
  -7  16   3     5115.89     5248.32    222.76 o
  -6  16   3     2763.28     2286.06    145.96 o
  -5  16   3     1444.32     1470.77    129.36 o
  -4  16   3     3884.46     3768.66    161.59 o
  -3  16   3     4981.07     5471.18    201.98 o
  -2  16   3       56.49       84.52     49.62 o
  -1  16   3     5690.20     5596.30    150.02 o
   0  16   3      144.23       64.74     47.92 o
   1  16   3     3987.09     4138.79    145.64 o
   2  16   3     2231.88     2282.18    119.22 o
   3  16   3     1419.90     1381.49    105.26 o
   4  16   3      108.02       18.26     58.13 o
   5  16   3     4569.67     4350.37    178.37 o
   6  16   3      202.22      146.13     92.22 o
   7  16   3     3402.85     3346.31    226.97 o
   8  16   3      287.57      126.48    109.22 o
   9  16   3     2700.51     2323.02    265.19 o
  10  16   3      315.02       28.77    189.73 o
 -10  17   3      158.36      189.48    135.77 o
  -9  17   3    11020.88    11120.15    430.08 o
  -8  17   3      586.87      291.63    131.64 o
  -7  17   3    15502.63    15717.41    470.32 o
  -6  17   3        7.93       64.49     82.54 o
  -5  17   3    19955.34    20454.30    534.49 o
  -4  17   3      339.14      393.74     87.02 o
  -3  17   3    22592.04    22993.06    419.83 o
  -2  17   3     3151.70     3038.48    140.15 o
  -1  17   3    30553.51    29958.87    484.64 o
   0  17   3      862.83      852.82     84.03 o
   1  17   3    29693.76    30735.00    488.39 o
   2  17   3     1322.81     1265.51    102.43 o
   3  17   3    33402.03    32838.45    591.23 o
   4  17   3     1350.44     1326.46    170.45 o
   5  17   3    26664.95    26033.12    557.01 o
   6  17   3     2293.35     2210.25    270.70 o
   7  17   3    20710.17    19417.53    752.82 o
   8  17   3        6.42      -18.22    126.24 o
   9  17   3    17990.49    15712.67   1627.28 o
  -9  18   3      410.74      105.19    160.91 o
  -8  18   3     2266.80     2062.45    236.89 o
  -7  18   3      279.89      240.73    101.91 o
  -6  18   3     2337.20     2398.05    178.00 o
  -5  18   3     1445.62     1483.56    183.64 o
  -4  18   3      521.74      440.68     94.92 o
  -3  18   3     4552.77     4920.55    217.95 o
  -2  18   3     3730.24     3717.08    182.20 o
  -1  18   3     1186.95     1216.99    106.10 o
   0  18   3     1185.67     1286.40    111.41 o
   1  18   3     2309.63     2366.34    140.43 o
   2  18   3      190.23      235.69     86.29 o
   3  18   3     8113.65     7634.58    275.24 o
   4  18   3     2573.33     2455.72    178.70 o
   5  18   3     1590.19     1671.92    152.67 o
   6  18   3     1223.30     1300.97    170.88 o
   7  18   3     2494.77     2588.83    259.73 o
   8  18   3       34.86     -236.01    118.00 o
   9  18   3     3805.66     3116.93    351.76 o
  -9  19   3     2743.67     2752.93    252.95 o
  -8  19   3     7225.75     7486.35    370.85 o
  -7  19   3     7045.00     6743.18    357.08 o
  -6  19   3     5231.12     5122.42    256.05 o
  -5  19   3    10876.38    10371.72    343.61 o
  -4  19   3     2947.76     3378.83    195.79 o
  -3  19   3     6666.38     6687.51    274.00 o
  -2  19   3     9421.36     9462.60    299.55 o
  -1  19   3     7764.88     7721.83    332.22 o
   0  19   3     7482.77     7538.76    263.79 o
   1  19   3     8382.49     8774.22    280.41 o
   2  19   3     6531.41     6348.07    259.38 o
   3  19   3    13939.78    14246.98    424.06 o
   4  19   3     5276.12     4977.42    250.78 o
   5  19   3     2682.63     2590.19    185.23 o
   6  19   3     8387.24     8591.30    424.32 o
   7  19   3     6671.97     6937.89    396.89 o
   8  19   3     3895.50     3646.43    301.57 o
  -8  20   3     3019.22     2784.79    259.49 o
  -7  20   3       28.40       74.33    126.19 o
  -6  20   3     1795.54     2027.66    214.51 o
  -5  20   3       29.19      139.18    100.04 o
  -4  20   3     1299.87     1475.97    157.90 o
  -3  20   3     1188.91      959.62    132.22 o
  -2  20   3     2215.36     2164.07    215.72 o
  -1  20   3       51.52      -36.05     79.84 o
   0  20   3      330.16      330.89     85.55 o
   1  20   3      102.33       21.79     88.10 o
   2  20   3     1218.24     1316.42    146.84 o
   3  20   3     3829.89     4122.65    242.49 o
   4  20   3     2213.01     2167.98    187.84 o
   5  20   3     1012.66      862.78    135.74 o
   6  20   3     2691.48     2381.95    264.21 o
   7  20   3      383.82      431.31    176.05 o
  -7  21   3      115.19      185.88    153.60 o
  -6  21   3     9323.71    10362.28    520.50 o
  -5  21   3     2022.39     1903.92    196.43 o
  -4  21   3     6470.46     6436.13    387.12 o
  -3  21   3     1231.78     1089.58    153.56 o
  -2  21   3     6133.80     6755.97    311.40 o
  -1  21   3      166.46      167.47     98.61 o
   0  21   3    11010.24    11246.11    333.24 o
   1  21   3     2525.14     2861.82    197.37 o
   2  21   3     5294.62     4976.82    295.83 o
   3  21   3     2161.10     2136.15    208.04 o
   4  21   3     4761.77     4518.13    280.23 o
   5  21   3       67.18      -30.54     97.42 o
   6  21   3     8552.21     8946.65    861.26 o
  -6  22   3     4101.75     4970.51    328.36 o
  -5  22   3      638.77      430.78    144.81 o
  -4  22   3     4573.27     5027.07    314.67 o
  -3  22   3       20.30        4.10    102.75 o
  -2  22   3     3263.83     3562.82    282.98 o
  -1  22   3      134.13       30.66    103.79 o
   0  22   3     2184.52     2123.64    198.79 o
   1  22   3      271.05      258.99    102.04 o
   2  22   3     1154.79     1349.83    218.28 o
   3  22   3      144.79      -56.30    119.29 o
   4  22   3     2476.03     2095.55    309.57 o
   5  22   3       13.06      169.23    125.73 o
  -5  23   3     1201.86     1261.39    195.28 o
  -4  23   3     4610.46     4688.01    317.57 o
  -3  23   3     2782.01     2878.73    256.57 o
  -2  23   3     4018.63     4578.11    308.30 o
  -1  23   3     8686.93     8877.50    363.03 o
   0  23   3     6188.55     6669.63    293.63 o
   1  23   3     2905.75     2603.10    218.20 o
   2  23   3     7247.30     7291.83    407.44 o
   3  23   3     2127.74     1998.39    221.18 o
   4  23   3     7131.44     6985.34    387.46 o
  -3  24   3     1376.15     1752.31    227.97 o
  -2  24   3      672.40      374.64    189.41 o
  -1  24   3     4581.40     4857.80    341.81 o
   0  24   3     1714.87     1786.97    211.07 o
   1  24   3     1636.77     1348.15    267.44 o
   2  24   3      593.18      529.71    157.62 o
   3  24   3     1043.01     1601.92    492.04 o
 -14   0   4     2879.87     2762.06   1193.06 o
 -12   0   4    20610.43    20710.31    726.08 o
 -10   0   4    25802.03    26682.14    712.69 o
  -8   0   4     9306.12     9160.54    254.33 o
  -6   0   4    31272.38    30972.41    628.61 o
  -4   0   4    98167.52    96202.94   1495.72 o
  -2   0   4    56112.80    56456.49    780.17 o
   0   0   4    46398.71    46336.98    669.71 o
   2   0   4   106108.43   104282.89   2961.96 o
   4   0   4   102241.90    98876.23   2820.89 o
   6   0   4    36267.68    35488.83    964.21 o
   8   0   4    22012.48    21613.53    602.99 o
  10   0   4    31733.45    31381.68   1021.74 o
  12   0   4    13817.68    13766.26    607.49 o
 -14   1   4      662.74      319.20    193.94 o
 -13   1   4      251.38      319.37    118.84 o
 -12   1   4     3658.68     4026.68    215.07 o
 -11   1   4       21.07       24.21     73.48 o
 -10   1   4     3568.56     3657.22    197.85 o
  -9   1   4      133.45      112.33     49.40 o
  -8   1   4     3392.53     3251.19    100.13 o
  -7   1   4       95.85       33.98     29.88 o
  -6   1   4     8602.30     8893.89    156.83 o
  -5   1   4      640.35      580.25     42.67 o
  -4   1   4    21445.42    22127.58    281.38 o
  -3   1   4       60.73       34.72     15.35 o
  -2   1   4    41909.23    43927.37    424.28 o
  -1   1   4     1604.55     1725.33     36.41 o
   0   1   4     3610.46     3622.17     54.11 o
   1   1   4     2175.42     2250.56     72.59 o
   2   1   4    13408.31    13211.16    287.02 o
   3   1   4     4818.34     4957.42    149.81 o
   4   1   4    22465.17    21969.86    821.13 o
   5   1   4     2603.08     2470.57    280.61 o
   6   1   4     6504.12     6383.32    178.45 o
   7   1   4      608.10      611.28     65.95 o
   8   1   4    11287.89    10503.38    242.92 o
   9   1   4     3482.27     3518.02    118.15 o
  10   1   4     5563.99     5755.22    199.58 o
  11   1   4      605.81      592.14    101.92 o
  12   1   4      317.63      251.27    103.09 o
  13   1   4      312.10      196.87    158.72 o
 -14   2   4     1051.42      575.42    134.02 o
 -13   2   4     3642.08     3525.12    226.78 o
 -12   2   4     7271.09     7350.14    278.14 o
 -11   2   4    15641.29    15563.34    380.52 o
 -10   2   4    10868.33    10848.95    271.60 o
  -9   2   4    29147.10    28433.00    461.12 o
  -8   2   4     3768.23     3766.94    105.66 o
  -7   2   4    13746.32    13451.28    201.17 o
  -6   2   4     9375.94     9273.91    161.79 o
  -5   2   4    38259.37    37304.97    465.04 o
  -4   2   4    30429.07    30259.95    368.58 o
  -3   2   4    37195.98    36441.89    441.41 o
  -2   2   4    39565.21    40107.01    403.79 o
  -1   2   4    50225.27    52344.34    484.16 o
   0   2   4     1349.56     1239.10     30.04 o
   1   2   4    45998.11    46884.39    679.74 o
   2   2   4    40862.58    40266.25    688.72 o
   3   2   4    26985.70    25648.16    470.84 o
   4   2   4    38218.07    36743.28    680.38 o
   5   2   4     5270.55     4975.94    163.81 o
   6   2   4    10258.02     9627.90    232.66 o
   7   2   4     8871.50     8624.13    200.39 o
   8   2   4    16936.49    16261.84    310.22 o
   9   2   4    11458.77    11235.70    316.23 o
  10   2   4    20423.60    20939.55    470.49 o
  11   2   4     7884.19     7571.81    276.00 o
  12   2   4     7168.27     7421.15    302.63 o
  13   2   4     1663.10     1903.31    185.87 o
 -13   3   4     2845.26     2886.13    227.11 o
 -12   3   4     1176.40     1178.89    137.80 o
 -11   3   4     3293.52     3242.55    207.52 o
 -10   3   4     2522.97     2755.23    141.13 o
  -9   3   4     2815.23     2765.32    136.71 o
  -8   3   4     3195.83     3133.21     93.65 o
  -7   3   4     2475.28     2282.15     76.80 o
  -6   3   4     4535.07     4392.14    105.48 o
  -5   3   4      712.20      589.97     45.24 o
  -4   3   4     4789.48     4955.36     97.83 o
  -3   3   4     2228.12     2178.16     59.94 o
  -2   3   4     2592.69     2572.11     53.97 o
  -1   3   4    13815.41    14687.08    156.84 o
   0   3   4     5097.10     5390.60     75.42 o
   1   3   4     1097.60     1103.45     35.30 o
   2   3   4     8354.28     8658.48    172.26 o
   3   3   4     3806.11     3867.32    103.18 o
   4   3   4     1622.37     1754.26     68.68 o
   5   3   4     3642.16     3412.73    111.32 o
   6   3   4       70.77      116.43     35.07 o
   7   3   4      387.06      339.69     53.88 o
   8   3   4       37.39       50.71     30.07 o
   9   3   4     3962.43     3886.88    169.45 o
  10   3   4      183.83      213.13     63.47 o
  11   3   4     2633.44     2377.44    160.94 o
  12   3   4       32.61      130.42     92.84 o
  13   3   4     1376.09     1546.80    177.46 o
 -13   4   4    10996.77    11243.67    417.58 o
 -12   4   4       20.97       39.59     91.44 o
 -11   4   4    26813.84    27025.69    631.14 o
 -10   4   4     1481.11     1349.51    111.34 o
  -9   4   4    38203.65    37291.42    578.56 o
  -8   4   4     1113.82     1187.54     69.11 o
  -7   4   4    12784.41    12826.35    198.48 o
  -6   4   4       98.82      105.98     29.28 o
  -5   4   4    35688.39    34590.76    460.35 o
  -4   4   4     4133.22     4448.38     93.95 o
  -3   4   4    37640.95    36567.28    433.42 o
  -2   4   4      320.11      400.77     26.19 o
  -1   4   4    12599.16    12564.85    145.39 o
   0   4   4     1339.32     1380.31     35.89 o
   1   4   4    39882.89    41078.42    545.98 o
   2   4   4     4362.19     4737.31     97.56 o
   3   4   4    32111.01    29764.59    590.39 o
   4   4   4     2426.97     2452.87     94.91 o
   5   4   4    17758.94    17660.03    337.13 o
   6   4   4       14.05        2.01     27.75 o
   7   4   4     4881.94     4841.11    119.13 o
   8   4   4      137.90      100.11     41.15 o
   9   4   4    22432.56    22616.05    501.15 o
  10   4   4     1870.56     1811.64    118.99 o
  11   4   4    11780.80    12251.72    404.87 o
  12   4   4        4.81      119.16     94.05 o
  13   4   4     3192.28     3364.00    326.73 o
 -13   5   4     1305.50     1349.87    164.46 o
 -12   5   4      647.47      351.47    114.40 o
 -11   5   4     3259.84     3219.72    187.72 o
 -10   5   4      286.45      108.10     67.19 o
  -9   5   4     7241.34     7063.31    197.70 o
  -8   5   4     3577.69     3666.93    117.57 o
  -7   5   4      866.69      870.96     53.94 o
  -6   5   4     1620.78     1771.35     68.71 o
  -5   5   4      823.48      821.48     49.64 o
  -4   5   4     3869.15     4041.32     92.52 o
  -3   5   4     8894.03     9610.01    151.56 o
  -2   5   4     2083.69     2054.99     53.11 o
  -1   5   4      279.12      291.73     25.15 o
   0   5   4       23.90       -4.88     15.79 o
   1   5   4      715.88      613.78     30.51 o
   2   5   4     1781.55     2115.22     54.19 o
   3   5   4     3297.38     3190.76     80.21 o
   4   5   4       55.08       57.22     24.71 o
   5   5   4     3553.68     4045.32    103.92 o
   6   5   4      726.30      753.43     45.78 o
   7   5   4     2968.90     2896.62    110.02 o
   8   5   4      362.33      295.09     54.74 o
   9   5   4     2322.14     2309.04    127.10 o
  10   5   4      107.39       29.69     62.30 o
  11   5   4     2822.30     3139.41    172.17 o
  12   5   4      152.85      212.20    101.97 o
 -13   6   4     5903.75     5968.57    314.38 o
 -12   6   4     4343.44     4024.68    239.31 o
 -11   6   4    26026.72    25943.77    554.45 o
 -10   6   4     1912.88     1947.92    129.58 o
  -9   6   4    14593.27    15664.05    390.21 o
  -8   6   4     5015.76     4982.72    172.38 o
  -7   6   4    12610.18    12776.71    197.47 o
  -6   6   4    10790.83    11171.42    180.69 o
  -5   6   4    36581.79    35550.12    445.27 o
  -4   6   4     4841.10     4595.21     97.78 o
  -3   6   4    48270.46    46702.40    514.83 o
  -2   6   4    20642.65    20844.94    255.57 o
  -1   6   4    29126.44    30040.78    315.68 o
   0   6   4     8824.93     8316.25    123.08 o
   1   6   4    24531.32    24418.46    266.97 o
   2   6   4     9944.60     9855.21    194.92 o
   3   6   4    42878.06    42174.21    547.68 o
   4   6   4    13724.93    13178.00    240.54 o
   5   6   4    15697.00    15502.74    248.57 o
   6   6   4     9437.89     9453.84    178.45 o
   7   6   4     7344.35     7118.14    179.66 o
   8   6   4    10666.09     9642.43    249.47 o
   9   6   4    15855.53    15698.24    351.63 o
  10   6   4     7624.23     8004.41    261.74 o
  11   6   4     5470.06     5954.65    243.11 o
  12   6   4     4459.29     4674.34    256.45 o
 -13   7   4       27.39      -18.06    123.17 o
 -12   7   4     2585.11     2820.10    213.28 o
 -11   7   4       29.42      -64.72     78.71 o
 -10   7   4     4857.71     4947.52    200.01 o
  -9   7   4     1328.65     1323.98    101.62 o
  -8   7   4     2840.68     2729.23    115.46 o
  -7   7   4      320.66      253.89     42.59 o
  -6   7   4     5023.64     4909.36    111.65 o
  -5   7   4      226.69      147.46     33.75 o
  -4   7   4     8903.58     8860.06    145.21 o
  -3   7   4     5379.79     5516.69    109.13 o
  -2   7   4    20281.25    20901.75    261.17 o
  -1   7   4      108.26       80.49     21.57 o
   0   7   4     9369.74     9529.54    141.72 o
   1   7   4     5142.01     5354.49     83.69 o
   2   7   4    19701.66    19755.21    265.95 o
   3   7   4     7747.04     7378.32    139.00 o
   4   7   4     4995.30     4572.03    103.10 o
   5   7   4     2531.10     2523.08     81.59 o
   6   7   4     5209.21     5091.88    119.94 o
   7   7   4     2732.13     2675.55    115.45 o
   8   7   4     4241.26     4191.94    170.75 o
   9   7   4     3407.42     3651.32    151.76 o
  10   7   4     2579.47     2629.85    169.80 o
  11   7   4     1516.10     1598.22    150.13 o
  12   7   4      656.32      587.26    174.12 o
 -13   8   4       65.87       34.11    129.96 o
 -12   8   4    12312.21    11748.85    408.89 o
 -11   8   4     3367.31     2996.17    243.49 o
 -10   8   4    21191.06    21817.66    453.25 o
  -9   8   4      904.97      864.28     87.76 o
  -8   8   4    26224.10    25926.62    436.58 o
  -7   8   4       31.00       18.88     37.39 o
  -6   8   4    33874.14    34554.96    421.93 o
  -5   8   4     2712.23     2676.90     84.36 o
  -4   8   4    63224.15    62669.93    712.37 o
  -3   8   4     4913.31     4927.90    123.91 o
  -2   8   4    38271.57    36955.07    426.76 o
  -1   8   4       47.13       47.78     22.56 o
   0   8   4    31450.61    30166.41    330.87 o
   1   8   4       45.31       63.09     20.03 o
   2   8   4    62558.21    61419.65    630.50 o
   3   8   4     6885.10     6824.66    118.16 o
   4   8   4    66400.45    64915.56    732.22 o
   5   8   4      773.70      776.07     43.45 o
   6   8   4    25968.28    26074.61    432.95 o
   7   8   4       38.29       87.44     39.55 o
   8   8   4    16700.76    16599.54    353.06 o
   9   8   4     1287.65     1237.70    107.06 o
  10   8   4    27516.84    27675.73    592.09 o
  11   8   4      691.63      654.94    122.22 o
  12   8   4     8155.18     8842.37    372.11 o
 -13   9   4       31.48       98.16    131.19 o
 -12   9   4     4013.26     4430.77    287.08 o
 -11   9   4       14.23      -81.32     85.02 o
 -10   9   4     4780.99     4562.96    223.20 o
  -9   9   4      612.90      490.35     82.88 o
  -8   9   4     1389.38     1519.18    119.59 o
  -7   9   4      428.08      305.93     48.39 o
  -6   9   4     8844.92     8750.47    165.65 o
  -5   9   4      531.54      622.35     50.68 o
  -4   9   4     8175.23     7839.31    147.83 o
  -3   9   4       49.01       45.66     27.77 o
  -2   9   4    11224.79    11705.47    178.83 o
  -1   9   4      459.23      513.73     38.88 o
   0   9   4    12725.47    12940.31    174.12 o
   1   9   4      969.04      989.56     44.57 o
   2   9   4    13107.36    13510.25    180.91 o
   3   9   4      430.61      480.83     41.25 o
   4   9   4    16738.93    16815.53    234.60 o
   5   9   4        9.79       -9.66     26.45 o
   6   9   4     4429.83     4298.86    121.65 o
   7   9   4     1974.89     2070.99    100.07 o
   8   9   4     5906.06     5621.19    222.57 o
   9   9   4      185.76      110.35     78.54 o
  10   9   4     5795.02     5674.45    223.04 o
  11   9   4      188.67      287.59    106.97 o
  12   9   4     1343.30     1779.63    199.94 o
 -12  10   4     4925.86     4251.61    286.75 o
 -11  10   4     3811.23     3828.11    205.34 o
 -10  10   4    17033.19    16421.60    467.09 o
  -9  10   4     7426.96     7019.00    217.43 o
  -8  10   4     6864.35     6942.19    197.17 o
  -7  10   4    15474.48    15975.06    279.34 o
  -6  10   4     6472.10     6460.64    155.12 o
  -5  10   4    11458.72    11537.53    198.95 o
  -4  10   4    37532.73    37284.14    451.73 o
  -3  10   4    11895.51    11874.08    196.08 o
  -2  10   4    23069.28    22723.71    289.08 o
  -1  10   4    34536.07    35361.71    409.49 o
   0  10   4     6180.65     6194.31    112.33 o
   1  10   4    26572.71    27036.37    297.48 o
   2  10   4    44084.82    43293.54    461.39 o
   3  10   4     6729.39     6655.28    134.38 o
   4  10   4    38137.91    37226.83    462.54 o
   5  10   4    11882.04    11770.26    189.76 o
   6  10   4    10643.62    10451.90    198.04 o
   7  10   4     6661.59     6861.13    211.54 o
   8  10   4    14245.36    14153.98    362.36 o
   9  10   4     2852.61     2861.95    178.98 o
  10  10   4    17829.38    17006.18    475.48 o
  11  10   4     1717.39     1480.37    318.38 o
  12  10   4     8092.21     8907.12    453.53 o
 -12  11   4     3179.07     3680.64    404.64 o
 -11  11   4     2181.77     2350.71    189.63 o
 -10  11   4     2120.96     1815.51    149.27 o
  -9  11   4     2328.71     2078.74    142.62 o
  -8  11   4     3356.93     3297.12    155.68 o
  -7  11   4     3568.03     3728.03    142.38 o
  -6  11   4     9776.93     9947.48    203.69 o
  -5  11   4     1506.65     1578.48     82.73 o
  -4  11   4     6579.02     6612.50    169.20 o
  -3  11   4     2589.05     2559.95     93.52 o
  -2  11   4     1760.69     1824.40     72.78 o
  -1  11   4     1925.96     1806.68     72.73 o
   0  11   4     2309.34     2293.20     85.46 o
   1  11   4     3936.96     4066.48     95.80 o
   2  11   4     2936.29     2913.09     78.41 o
   3  11   4     2843.08     2910.13     74.09 o
   4  11   4     2481.32     2528.39     90.65 o
   5  11   4      380.83      403.69     47.94 o
   6  11   4      175.15      136.73     44.50 o
   7  11   4     1551.45     1624.76     96.35 o
   8  11   4      182.59      145.60     77.18 o
   9  11   4     1636.40     1531.67    149.25 o
  10  11   4      785.25      762.74    141.68 o
  11  11   4      843.85      846.08    188.65 o
 -12  12   4      662.90      217.37    153.83 o
 -11  12   4    15060.54    14343.64    470.45 o
 -10  12   4     3852.06     3842.50    221.21 o
  -9  12   4    15338.85    15795.86    375.98 o
  -8  12   4      155.25       96.90     70.01 o
  -7  12   4    13305.07    13270.95    289.39 o
  -6  12   4      497.87      407.81     59.27 o
  -5  12   4    22650.13    22765.34    374.24 o
  -4  12   4    12066.40    11892.48    217.24 o
  -3  12   4    20284.20    20266.76    309.24 o
  -2  12   4     1180.25     1173.37     65.41 o
  -1  12   4    19124.25    18857.58    254.42 o
   0  12   4      379.70      352.69     40.74 o
   1  12   4    14625.60    14550.06    225.85 o
   2  12   4    12926.10    12935.56    184.88 o
   3  12   4    11108.79    11095.04    161.57 o
   4  12   4     4502.57     4468.00    155.11 o
   5  12   4    13163.18    12800.68    247.78 o
   6  12   4     1263.99     1148.91    107.31 o
   7  12   4     8053.80     8062.49    205.83 o
   8  12   4     1923.02     1945.49    165.46 o
   9  12   4     8501.00     8192.60    348.83 o
  10  12   4     3082.17     3175.02    239.14 o
  11  12   4     9272.64    10232.33    424.68 o
 -11  13   4     1626.79     1550.32    217.06 o
 -10  13   4      278.14      260.97    106.45 o
  -9  13   4     2701.69     2788.29    170.49 o
  -8  13   4      438.07      349.25     84.70 o
  -7  13   4     1214.98     1286.85    109.22 o
  -6  13   4       13.12       11.11     53.12 o
  -5  13   4     2054.01     1951.69    105.79 o
  -4  13   4      755.23      656.32     62.27 o
  -3  13   4     3572.32     3747.36    147.28 o
  -2  13   4       42.33       94.18     37.00 o
  -1  13   4     1277.05     1310.45     67.34 o
   0  13   4      734.59      803.84     55.32 o
   1  13   4     1782.48     1834.90     75.50 o
   2  13   4     2917.71     2941.10     90.85 o
   3  13   4     1833.99     1742.33     96.77 o
   4  13   4       54.92       56.19     49.46 o
   5  13   4     3345.81     3448.28    146.99 o
   6  13   4      195.95       57.20     61.07 o
   7  13   4     2268.15     2095.76    134.09 o
   8  13   4      144.46      198.57    104.76 o
   9  13   4     2862.38     2835.54    247.68 o
  10  13   4       24.11     -130.84    105.98 o
  11  13   4      952.24      891.83    174.67 o
 -11  14   4    18566.03    18117.37    624.43 o
 -10  14   4      490.64      322.99    122.58 o
  -9  14   4    14075.48    14615.84    489.43 o
  -8  14   4     7210.51     7301.18    256.31 o
  -7  14   4    12578.04    13417.11    339.88 o
  -6  14   4     4658.11     4614.50    175.59 o
  -5  14   4    25679.29    26106.63    422.35 o
  -4  14   4      218.12      229.12     50.24 o
  -3  14   4    27858.86    28371.21    388.01 o
  -2  14   4     1978.01     2291.03     99.24 o
  -1  14   4    14921.29    15016.50    256.97 o
   0  14   4     9614.03     9513.78    178.02 o
   1  14   4     8769.18     8775.24    177.03 o
   2  14   4     2528.68     2474.09    115.12 o
   3  14   4    23401.55    22724.54    351.30 o
   4  14   4     1042.61     1068.75     79.16 o
   5  14   4     4879.32     4934.17    180.24 o
   6  14   4     5560.34     5204.72    231.22 o
   7  14   4     7292.68     7626.08    288.80 o
   8  14   4     3585.09     3695.37    193.58 o
   9  14   4     8308.26     7821.24    370.78 o
  10  14   4      240.49       76.74    129.18 o
 -11  15   4      170.71      164.96    158.95 o
 -10  15   4     2456.65     2320.57    220.17 o
  -9  15   4      206.20      202.31    110.48 o
  -8  15   4     2562.80     2458.81    178.08 o
  -7  15   4      199.41       26.63     74.94 o
  -6  15   4     7613.74     7968.87    248.88 o
  -5  15   4      351.16      265.12     70.31 o
  -4  15   4     2299.98     2460.74    124.91 o
  -3  15   4      551.99      559.19     63.83 o
  -2  15   4     3776.93     3881.13    130.49 o
  -1  15   4      244.43      229.41     49.80 o
   0  15   4     6284.84     6047.54    176.74 o
   1  15   4     3192.22     3130.79    119.67 o
   2  15   4      688.97      726.46    107.96 o
   3  15   4     2351.76     2422.48    146.22 o
   4  15   4     1453.64     1464.61    102.51 o
   5  15   4     2673.73     2276.43    154.39 o
   6  15   4     1404.65     1354.42    149.40 o
   7  15   4     2456.66     2326.87    181.58 o
   8  15   4     1322.25     1222.38    147.89 o
   9  15   4     3982.68     3700.00    395.20 o
  10  15   4      909.61     1218.54    232.00 o
 -10  16   4     7394.27     7480.45    389.78 o
  -9  16   4     5290.66     5711.80    315.53 o
  -8  16   4    16213.13    16924.15    444.62 o
  -7  16   4      712.06      579.50    111.69 o
  -6  16   4    17775.28    17670.41    416.90 o
  -5  16   4     2164.78     2259.97    157.27 o
  -4  16   4    26182.23    25748.63    451.61 o
  -3  16   4     8393.02     8620.12    236.58 o
  -2  16   4    26736.73    27054.63    442.52 o
  -1  16   4      639.08      450.30     66.86 o
   0  16   4    42808.00    41525.38    588.56 o
   1  16   4     1473.14     1441.45     96.49 o
   2  16   4    30186.48    29169.18    507.54 o
   3  16   4     9810.03     9781.33    268.59 o
   4  16   4    16599.68    16520.05    336.76 o
   5  16   4     1925.67     2065.86    156.24 o
   6  16   4    22362.31    20553.74    565.58 o
   7  16   4      135.57       98.19     99.25 o
   8  16   4    14422.23    14112.62    440.83 o
   9  16   4     3398.55     3548.96    391.44 o
 -10  17   4     2190.96     1929.36    216.33 o
  -9  17   4       19.67       -6.77    118.94 o
  -8  17   4     1835.46     1640.70    161.23 o
  -7  17   4       35.51        9.15     86.63 o
  -6  17   4     8583.78     7943.21    277.50 o
  -5  17   4      177.52       74.84     79.05 o
  -4  17   4     9130.09     9505.04    382.55 o
  -3  17   4      255.54      297.27     76.31 o
  -2  17   4     4739.40     4615.92    187.62 o
  -1  17   4      163.38      120.65     61.94 o
   0  17   4     4850.74     4745.93    169.51 o
   1  17   4      150.52       38.72     56.82 o
   2  17   4     5966.28     5894.75    201.85 o
   3  17   4       42.87      -27.82     62.95 o
   4  17   4     4093.98     4340.44    304.15 o
   5  17   4      133.64      -13.19     86.62 o
   6  17   4     4691.92     4725.76    284.06 o
   7  17   4     1129.43      945.67    212.24 o
   8  17   4     5286.18     5032.40    300.36 o
   9  17   4        0.36       -1.85    136.24 o
  -9  18   4     1792.92     1708.35    215.03 o
  -8  18   4     6724.54     6778.40    356.69 o
  -7  18   4     7563.99     7171.70    371.18 o
  -6  18   4     9491.83     9836.12    472.79 o
  -5  18   4     1869.15     1714.26    150.77 o
  -4  18   4    19454.32    19915.07    493.63 o
  -3  18   4     2219.37     2211.62    159.45 o
  -2  18   4    20504.00    20147.43    434.07 o
  -1  18   4     9773.30     9187.50    259.00 o
   0  18   4     8913.49     8934.83    254.71 o
   1  18   4     5377.46     5950.47    215.96 o
   2  18   4    15549.83    15326.10    376.38 o
   3  18   4      763.42      702.07    123.96 o
   4  18   4    17135.21    16475.21    518.60 o
   5  18   4     1982.46     2221.82    242.99 o
   6  18   4    10172.04     9329.57    421.50 o
   7  18   4     4250.58     4130.41    454.97 o
   8  18   4     7618.65     7327.80    372.20 o
  -8  19   4     2054.27     2111.12    249.82 o
  -7  19   4     2125.86     1985.10    195.87 o
  -6  19   4     3201.33     3549.21    238.88 o
  -5  19   4      515.64      279.65    117.09 o
  -4  19   4     5613.30     5754.01    268.59 o
  -3  19   4      607.13      359.78    103.99 o
  -2  19   4     2415.83     2258.59    218.70 o
  -1  19   4      952.23      807.09    120.38 o
   0  19   4      869.67      880.62    105.08 o
   1  19   4     2273.50     2349.33    185.62 o
   2  19   4     6888.27     6363.74    296.72 o
   3  19   4      588.34      613.40    126.22 o
   4  19   4      332.28      255.53     99.65 o
   5  19   4      504.09      780.98    155.08 o
   6  19   4      255.73      344.77    146.73 o
   7  19   4     2072.36     1586.74    222.44 o
   8  19   4      927.29      615.51    167.35 o
  -8  20   4      335.57      250.30    165.97 o
  -7  20   4     9748.60     9508.36    420.24 o
  -6  20   4      616.77      601.25    134.63 o
  -5  20   4     4652.01     4616.21    271.62 o
  -4  20   4     4955.09     4929.77    312.24 o
  -3  20   4     7716.79     7759.43    307.04 o
  -2  20   4     1502.23     1415.71    153.01 o
  -1  20   4    13167.64    13825.08    394.50 o
   0  20   4      375.84      269.39     94.16 o
   1  20   4     7323.90     6867.80    290.13 o
   2  20   4     3898.70     4025.88    244.10 o
   3  20   4     4866.53     4744.98    293.53 o
   4  20   4     4912.95     4968.01    250.98 o
   5  20   4     8158.12     8699.29    496.92 o
   6  20   4     2873.72     2909.30    367.40 o
   7  20   4     4102.23     3577.89    305.90 o
  -7  21   4     1806.88     1816.35    219.64 o
  -6  21   4       91.66      236.42    135.07 o
  -5  21   4     3284.50     2944.46    235.02 o
  -4  21   4       56.72      154.71    102.25 o
  -3  21   4      318.68      375.66    114.93 o
  -2  21   4       57.94       29.97     98.93 o
  -1  21   4      458.10      576.17    171.84 o
   0  21   4       60.91      -32.79     80.11 o
   1  21   4     1708.47     1905.64    187.43 o
   2  21   4     2048.59     1945.26    202.34 o
   3  21   4      445.42       50.44    113.65 o
   4  21   4      596.00      479.69    125.33 o
   5  21   4      512.16      383.35    175.75 o
   6  21   4        9.53       46.17    154.89 o
  -6  22   4     1326.84      927.40    178.29 o
  -5  22   4    13275.93    14053.77    475.84 o
  -4  22   4      173.99       61.71    114.03 o
  -3  22   4    10712.96    10834.98    410.33 o
  -2  22   4      201.06       15.10    110.16 o
  -1  22   4    11627.84    11613.81    446.36 o
   0  22   4     2539.74     2613.40    195.13 o
   1  22   4     9295.19     9561.14    374.81 o
   2  22   4      125.77      214.59    127.01 o
   3  22   4     9044.99     8775.12    423.15 o
   4  22   4      162.08      318.62    130.04 o
   5  22   4     6075.49     5671.36    449.39 o
  -5  23   4     1104.01      838.49    370.74 o
  -4  23   4     1154.76      941.00    190.51 o
  -3  23   4       60.57      225.28    125.67 o
  -2  23   4     1233.27     1423.09    194.89 o
  -1  23   4      478.59      494.02    127.28 o
   0  23   4      670.39      666.72    143.87 o
   1  23   4     2010.31     2214.74    323.98 o
   2  23   4      501.51      520.15    139.08 o
   3  23   4      693.61      322.38    147.65 o
   4  23   4      119.17     -103.65    116.70 o
  -2  24   4     9389.29     9187.46    424.03 o
  -1  24   4     2712.64     2661.02    226.38 o
   0  24   4    17081.41    17785.08    698.66 o
   1  24   4     2587.45     2278.48    237.19 o
   2  24   4     6481.42     7077.68    690.54 o
 -13   0   5     7801.10     7064.89    504.90 o
 -11   0   5    16365.19    16143.51    523.40 o
  -9   0   5    35363.33    35226.66    782.13 o
  -7   0   5    25335.85    25323.79    523.37 o
  -5   0   5    39336.07    38110.77    705.78 o
  -3   0   5   174035.64   176687.58   2506.56 o
  -1   0   5    74853.31    75192.65    966.11 o
   1   0   5    45661.99    45325.39    937.84 o
   3   0   5   135561.45   134048.78   3086.94 o
   5   0   5    86608.77    85244.73   3477.79 o
   7   0   5    23026.16    21711.63    797.53 o
   9   0   5    34731.00    33526.03   1067.11 o
  11   0   5    38281.63    39855.74   1282.89 o
 -13   1   5       39.11      -77.62    132.17 o
 -12   1   5     1892.21     2079.36    187.78 o
 -11   1   5      624.30      557.01     94.66 o
 -10   1   5      206.14       83.10     66.31 o
  -9   1   5      662.29      566.72     68.77 o
  -8   1   5     2377.02     2330.29    120.38 o
  -7   1   5      102.39       95.61     36.06 o
  -6   1   5     1978.08     2008.80     78.77 o
  -5   1   5     2168.79     2310.13     75.22 o
  -4   1   5     3113.66     2849.17     91.56 o
  -3   1   5     4686.92     4632.45     79.89 o
  -2   1   5     7826.51     7960.89    101.99 o
  -1   1   5      390.53      353.64     17.49 o
   0   1   5        8.40      -15.78     13.19 o
   1   1   5      641.31      812.47     48.08 o
   2   1   5     2606.11     2774.05    107.91 o
   3   1   5     1988.74     1819.46     94.37 o
   4   1   5      732.57      640.73     98.52 o
   5   1   5     3624.07     3571.22    176.25 o
   6   1   5      881.94      811.66     93.19 o
   7   1   5      225.53      323.52     42.02 o
   8   1   5       17.41        7.73     38.41 o
   9   1   5     2274.14     2235.55    117.23 o
  10   1   5       72.31       30.26     51.46 o
  11   1   5     2412.73     2345.59    148.18 o
  12   1   5      220.99      318.75    100.15 o
 -13   2   5     3512.18     3914.12    278.21 o
 -12   2   5     2697.10     2751.33    209.65 o
 -11   2   5    12372.18    12072.31    309.36 o
 -10   2   5    21763.60    20981.49    429.86 o
  -9   2   5    22731.15    22768.33    395.07 o
  -8   2   5    20378.84    20287.81    308.50 o
  -7   2   5    10491.02    10604.76    197.73 o
  -6   2   5    15011.69    14662.15    238.50 o
  -5   2   5    19174.61    19574.08    276.72 o
  -4   2   5    15973.04    14667.67    205.69 o
  -3   2   5    64481.42    65748.15    668.03 o
  -2   2   5    40676.66    41130.71    416.59 o
  -1   2   5    17616.68    17330.49    190.83 o
   0   2   5    21423.62    21489.96    252.52 o
   1   2   5    18287.65    18252.94    315.15 o
   2   2   5    37818.25    37694.69    712.00 o
   3   2   5    41592.11    40991.86    648.20 o
   4   2   5    32665.20    31437.99    963.91 o
   5   2   5    30025.26    29119.20    626.17 o
   6   2   5     7874.49     7480.13    216.67 o
   7   2   5    10511.02    10429.30    298.51 o
   8   2   5    12217.88    12387.18    505.48 o
   9   2   5    10621.82    10582.68    296.44 o
  10   2   5     8877.57     9121.45    285.92 o
  11   2   5    17300.93    17547.94    424.15 o
  12   2   5     4954.10     5276.89    242.31 o
 -13   3   5      445.44      683.72    167.33 o
 -12   3   5     1373.31     1243.19    159.14 o
 -11   3   5      164.13       83.46     68.95 o
 -10   3   5     1662.73     1525.05    117.07 o
  -9   3   5       12.43      -15.57     46.94 o
  -8   3   5     3859.56     3790.66    115.46 o
  -7   3   5     4030.48     4068.13    117.96 o
  -6   3   5     2255.50     2576.42     90.33 o
  -5   3   5     1481.80     1658.29     67.83 o
  -4   3   5     1123.71     1007.63     51.77 o
  -3   3   5     1911.65     1936.11     57.97 o
  -2   3   5     7527.93     7475.71    105.13 o
  -1   3   5       26.36       -0.42     14.78 o
   0   3   5      527.51      415.06     22.26 o
   1   3   5       78.97      102.03     18.09 o
   2   3   5     3709.05     3878.55    107.78 o
   3   3   5      596.29      488.52     48.18 o
   4   3   5    11493.24    11574.36    247.68 o
   5   3   5     4196.72     4124.34    122.54 o
   6   3   5      298.84      309.96     49.31 o
   7   3   5     1286.18     1412.16     74.36 o
   8   3   5       83.34       52.53     47.70 o
   9   3   5      393.63      412.81     50.76 o
  10   3   5      498.50      479.66     88.55 o
  11   3   5     1597.95     1821.78    148.72 o
  12   3   5      166.55      162.21     99.18 o
 -13   4   5       61.27     -225.45    116.57 o
 -12   4   5    13659.95    13469.34    567.00 o
 -11   4   5      715.96      815.08    101.86 o
 -10   4   5    32246.65    32020.24    594.44 o
  -9   4   5     1439.97     1326.38     96.43 o
  -8   4   5    25110.11    25067.48    367.64 o
  -7   4   5      537.10      500.85     48.43 o
  -6   4   5    22169.59    21759.80    325.40 o
  -5   4   5      139.95       96.64     30.19 o
  -4   4   5    33860.39    31608.68    407.62 o
  -3   4   5     3776.47     3763.29     85.02 o
  -2   4   5    31726.61    31416.01    324.53 o
  -1   4   5       39.30       23.00     15.64 o
   0   4   5    15888.58    15994.06    190.76 o
   1   4   5      236.50      268.44     27.81 o
   2   4   5    22341.38    22124.05    327.10 o
   3   4   5      193.51       30.88     31.76 o
   4   4   5    41213.06    41354.06   1018.16 o
   5   4   5      316.58      404.03     46.93 o
   6   4   5     6401.98     6338.38    160.48 o
   7   4   5       26.12       38.07     36.01 o
   8   4   5    13076.67    13367.31    286.64 o
   9   4   5      624.66      623.04     71.64 o
  10   4   5    18547.39    18500.44    496.20 o
  11   4   5      597.96      541.55     90.35 o
  12   4   5    11618.31    12256.78    399.74 o
 -13   5   5        7.66      -50.21    130.00 o
 -12   5   5      453.69      403.17    142.59 o
 -11   5   5      342.79      304.40     88.08 o
 -10   5   5     4942.43     4810.75    236.21 o
  -9   5   5     1984.03     1986.79    127.77 o
  -8   5   5     2938.63     2846.03    106.81 o
  -7   5   5      105.55       95.06     35.81 o
  -6   5   5     2024.31     2183.97     80.85 o
  -5   5   5      381.04      385.68     41.58 o
  -4   5   5     8371.71     8529.08    153.48 o
  -3   5   5     1092.32     1144.23     50.76 o
  -2   5   5     3809.18     3563.55     72.94 o
  -1   5   5      246.48      242.93     23.95 o
   0   5   5      225.68      200.56     21.92 o
   1   5   5     1501.46     1877.07     53.46 o
   2   5   5     3653.81     3669.37     75.18 o
   3   5   5      502.68      575.98     39.83 o
   4   5   5     2104.71     1992.09     69.13 o
   5   5   5      604.86      653.85     56.68 o
   6   5   5      130.47      148.14     30.98 o
   7   5   5     1206.27     1083.26     65.54 o
   8   5   5      362.75      378.00     65.03 o
   9   5   5     1091.21     1036.80     90.39 o
  10   5   5     1261.06     1298.87    110.88 o
  11   5   5     1373.20     1654.81    131.85 o
  12   5   5     1703.99     1796.02    166.10 o
 -13   6   5     5197.18     5373.17    320.83 o
 -12   6   5     6799.63     6696.34    345.44 o
 -11   6   5     6188.35     6133.14    259.30 o
 -10   6   5    19367.38    19628.34    420.02 o
  -9   6   5    10706.44    10484.11    271.25 o
  -8   6   5    23369.44    23696.16    344.55 o
  -7   6   5    11495.07    11663.88    210.86 o
  -6   6   5    15499.84    15707.71    250.94 o
  -5   6   5    14698.40    14310.93    229.20 o
  -4   6   5    43810.00    43505.50    509.51 o
  -3   6   5    24619.06    25327.64    334.81 o
  -2   6   5    48373.70    49965.05    529.84 o
  -1   6   5    14309.07    14443.44    178.03 o
   0   6   5     9963.63    10155.11    137.90 o
   1   6   5    26364.51    27213.46    358.67 o
   2   6   5    16661.07    15904.78    233.20 o
   3   6   5    13243.50    12748.03    223.52 o
   4   6   5    46174.73    45525.07    743.29 o
   5   6   5    11750.33    11651.28    240.97 o
   6   6   5    13833.07    13637.74    347.61 o
   7   6   5     9824.71    10053.54    230.26 o
   8   6   5     8769.08     8506.59    224.04 o
   9   6   5     5688.97     5503.63    197.43 o
  10   6   5    16951.31    16969.67    382.80 o
  11   6   5     5854.63     6671.17    249.87 o
  12   6   5     6962.34     7385.95    304.87 o
 -13   7   5       21.13       54.34    135.05 o
 -12   7   5     1092.00     1147.54    251.81 o
 -11   7   5      198.40      256.84    101.60 o
 -10   7   5     3983.56     4079.70    194.42 o
  -9   7   5      443.11      446.54     74.64 o
  -8   7   5     1379.20     1510.51     99.15 o
  -7   7   5     1313.38     1247.67     69.45 o
  -6   7   5     3434.80     3144.44     99.95 o
  -5   7   5     1434.98     1607.48     70.30 o
  -4   7   5    11489.54    11835.58    179.63 o
  -3   7   5       46.14       21.51     25.78 o
  -2   7   5     8128.76     8505.13    137.31 o
  -1   7   5     1919.81     1884.72     55.06 o
   0   7   5     1247.17     1166.20     50.45 o
   1   7   5     1662.95     1612.69     48.83 o
   2   7   5     5462.17     5831.86    105.10 o
   3   7   5     3643.20     3769.42     89.78 o
   4   7   5       16.96       36.05     33.37 o
   5   7   5     6884.36     6832.85    163.97 o
   6   7   5       17.52       24.34     39.94 o
   7   7   5     1218.67     1320.67     88.28 o
   8   7   5       26.55       28.76     52.89 o
   9   7   5      951.09      977.69    102.05 o
  10   7   5       21.23      -47.05     60.44 o
  11   7   5     1715.71     1654.74    146.72 o
  12   7   5      296.69      290.85    104.44 o
 -13   8   5     7046.26     6822.50    363.53 o
 -12   8   5      520.42      503.52    154.63 o
 -11   8   5    12983.25    13368.01    433.06 o
 -10   8   5     3080.60     3013.57    177.63 o
  -9   8   5    26300.58    26295.48    484.08 o
  -8   8   5     2385.71     2441.22    144.10 o
  -7   8   5    17142.46    17614.47    269.04 o
  -6   8   5       92.72      102.43     35.59 o
  -5   8   5    36128.85    35734.52    445.82 o
  -4   8   5     3600.64     3565.76     97.97 o
  -3   8   5    96150.75    95061.36   1040.53 o
  -2   8   5     8874.12     9014.82    147.40 o
  -1   8   5    57582.77    56805.31    584.50 o
   0   8   5       97.39       80.42     25.62 o
   1   8   5    70723.41    71818.31    714.55 o
   2   8   5      112.71      142.86     30.52 o
   3   8   5    76859.83    75223.32    875.61 o
   4   8   5     4060.73     3820.18     96.87 o
   5   8   5    52663.61    52846.04    732.90 o
   6   8   5      822.35      651.62     66.57 o
   7   8   5    26416.40    26535.65    505.37 o
   8   8   5      102.75      138.13     73.18 o
   9   8   5    31487.88    30537.41    614.88 o
  10   8   5     1856.51     1857.72    153.14 o
  11   8   5    24113.35    25183.62    620.89 o
  12   8   5      369.49      237.91    125.34 o
 -12   9   5      531.13      383.13    172.01 o
 -11   9   5      478.75      318.10    156.89 o
 -10   9   5      153.52       74.05     76.18 o
  -9   9   5     1039.11     1095.67    116.49 o
  -8   9   5     1149.51     1194.60     89.94 o
  -7   9   5       52.23        7.79     40.14 o
  -6   9   5      567.71      615.82     62.54 o
  -5   9   5      481.98      523.98     52.37 o
  -4   9   5      812.48      764.50     54.07 o
  -3   9   5      656.98      593.37     48.20 o
  -2   9   5      281.37      276.81     34.78 o
  -1   9   5     2459.15     2521.82     69.50 o
   0   9   5       89.66       75.18     25.00 o
   1   9   5      524.66      543.78     36.40 o
   2   9   5       38.80       -8.28     25.53 o
   3   9   5      171.22      122.69     30.41 o
   4   9   5      558.44      647.94     40.90 o
   5   9   5     4657.09     4331.32    117.14 o
   6   9   5       35.69       47.32     39.88 o
   7   9   5      327.24      347.29     58.33 o
   8   9   5        5.56      -42.40     58.50 o
   9   9   5      772.71      845.97    107.01 o
  10   9   5       59.73      108.88     84.42 o
  11   9   5     1387.58     1550.94    154.10 o
 -12  10   5     3559.91     3853.37    263.10 o
 -11  10   5    11938.22    11652.16    381.32 o
 -10  10   5     1440.15     1650.37    134.29 o
  -9  10   5    19224.72    18490.81    410.19 o
  -8  10   5     9196.65     9264.22    234.77 o
  -7  10   5     7512.79     7881.44    187.84 o
  -6  10   5    12681.77    13264.02    225.78 o
  -5  10   5    17937.93    18087.17    273.50 o
  -4  10   5    10569.79    10823.61    189.70 o
  -3  10   5    45393.90    45655.20    550.49 o
  -2  10   5    15001.14    15426.95    212.94 o
  -1  10   5    23721.77    23756.43    296.66 o
   0  10   5    20479.02    20443.73    275.76 o
   1  10   5    19390.78    18992.68    248.12 o
   2  10   5    13311.98    13058.98    178.27 o
   3  10   5    41965.91    41344.98    508.42 o
   4  10   5    10553.74    10431.06    198.92 o
   5  10   5    25946.78    26300.07    367.12 o
   6  10   5     8300.77     8155.06    189.36 o
   7  10   5    12060.83    11831.55    262.55 o
   8  10   5     9997.02    10026.70    284.16 o
   9  10   5    13315.47    13528.23    450.83 o
  10  10   5     4090.37     4133.30    219.15 o
  11  10   5    18486.53    19010.16    795.19 o
 -12  11   5     1004.47      835.21    188.84 o
 -11  11   5       56.11       44.73    100.95 o
 -10  11   5      714.81      642.62    115.79 o
  -9  11   5      439.09      458.24     90.88 o
  -8  11   5     1167.58     1291.43    113.04 o
  -7  11   5      324.42      283.56     66.27 o
  -6  11   5     1727.87     1895.29     94.92 o
  -5  11   5     2533.81     2503.14    100.06 o
  -4  11   5      369.93      322.69     46.72 o
  -3  11   5     2703.47     2772.78     97.61 o
  -2  11   5     3266.61     3495.80     96.19 o
  -1  11   5       71.25       59.07     31.29 o
   0  11   5     3592.52     3437.29     93.83 o
   1  11   5     1727.21     1803.01     67.64 o
   2  11   5     1297.54     1469.64     54.76 o
   3  11   5       44.86       -7.54     31.73 o
   4  11   5     2146.97     2143.14     81.55 o
   5  11   5     1594.28     1440.26     75.17 o
   6  11   5      439.17      397.84     51.89 o
   7  11   5      538.57      455.08     83.11 o
   8  11   5      401.39      442.54     90.73 o
   9  11   5      989.37     1350.33    142.35 o
  10  11   5      421.74       80.75    151.80 o
  11  11   5     1123.65     1066.97    167.50 o
 -12  12   5    13683.75    14347.23    554.43 o
 -11  12   5     3577.13     3802.61    238.35 o
 -10  12   5    12781.23    13337.09    438.34 o
  -9  12   5     4460.45     4441.50    284.69 o
  -8  12   5    16847.30    17054.46    446.25 o
  -7  12   5       54.44       16.45     56.02 o
  -6  12   5    26759.12    26878.32    425.50 o
  -5  12   5     1098.34     1116.76     75.09 o
  -4  12   5    21153.18    21159.23    315.22 o
  -3  12   5     9533.86     9445.94    171.75 o
  -2  12   5    23519.14    24040.21    361.66 o
  -1  12   5     1784.04     1677.82     72.72 o
   0  12   5    12343.99    12642.23    203.36 o
   1  12   5      182.49      124.16     35.02 o
   2  12   5    12544.60    12757.48    179.39 o
   3  12   5     6421.08     6291.63    146.55 o
   4  12   5    23627.09    23292.19    375.16 o
   5  12   5     4642.37     4603.66    129.07 o
   6  12   5    10900.15    11125.14    236.50 o
   7  12   5       42.96      103.44     70.92 o
   8  12   5     9543.80     8984.96    317.99 o
   9  12   5     2087.44     2288.02    200.77 o
  10  12   5     9050.61     9792.83    394.73 o
  11  12   5     3137.11     3132.59    332.59 o
 -11  13   5      151.18       14.77    133.04 o
 -10  13   5      385.01      474.31    123.86 o
  -9  13   5     2759.37     2613.08    180.42 o
  -8  13   5     1563.63     1626.87    143.18 o
  -7  13   5      503.79      562.87     91.06 o
  -6  13   5     1195.19     1109.25     93.04 o
  -5  13   5      159.88      196.98     53.82 o
  -4  13   5     1083.40      995.15     73.46 o
  -3  13   5     1918.49     1935.63     89.47 o
  -2  13   5     4014.57     3820.07    128.29 o
  -1  13   5        0.92       -5.63     33.23 o
   0  13   5      620.70      632.07     55.01 o
   1  13   5      249.58      241.33     41.76 o
   2  13   5     6110.90     6206.03    124.57 o
   3  13   5        9.85       26.43     42.56 o
   4  13   5     2873.06     2841.33    124.88 o
   5  13   5      373.32      389.21     69.85 o
   6  13   5     1109.96     1125.59    101.41 o
   7  13   5      170.15      157.93     82.42 o
   8  13   5     1015.83     1298.07    162.91 o
   9  13   5       86.07     -119.33     93.64 o
  10  13   5      761.31      812.19    156.92 o
 -11  14   5     1186.23     1280.66    266.49 o
 -10  14   5    20674.68    20928.38    561.56 o
  -9  14   5     2418.82     2867.33    193.29 o
  -8  14   5    11632.05    12030.76    352.64 o
  -7  14   5     4208.71     3988.24    193.86 o
  -6  14   5    14570.04    15069.90    344.10 o
  -5  14   5     4022.95     3990.26    163.46 o
  -4  14   5    27066.15    27852.54    465.40 o
  -3  14   5      994.43     1003.32     73.53 o
  -2  14   5    22790.73    22690.28    349.34 o
  -1  14   5     6642.45     6464.05    149.81 o
   0  14   5    11774.26    11943.11    217.67 o
   1  14   5    18176.72    17965.68    268.05 o
   2  14   5    23028.84    22043.57    366.94 o
   3  14   5      971.39     1030.85     65.06 o
   4  14   5    26277.06    25940.90    478.06 o
   5  14   5      128.22      114.44     63.81 o
   6  14   5    12117.76    11797.21    310.72 o
   7  14   5     6321.29     6442.65    246.91 o
   8  14   5     5814.20     5911.12    393.00 o
   9  14   5     2216.69     2514.75    269.39 o
  10  14   5     9503.86    10259.59    437.72 o
 -11  15   5       44.45      214.29    135.46 o
 -10  15   5     3393.67     3255.77    257.45 o
  -9  15   5      105.59       49.86     97.90 o
  -8  15   5     3185.96     3150.64    198.58 o
  -7  15   5      154.41      151.13     99.29 o
  -6  15   5     2658.47     2804.36    170.26 o
  -5  15   5      126.01       82.52     65.59 o
  -4  15   5     3727.71     4005.75    160.74 o
  -3  15   5      111.52       40.71     52.36 o
  -2  15   5     3327.41     3449.67    142.56 o
  -1  15   5      307.98      239.35     62.51 o
   0  15   5      968.91      890.82     74.73 o
   1  15   5       41.26       37.21     47.21 o
   2  15   5     2541.51     2440.76    119.88 o
   3  15   5      321.72      321.11     57.21 o
   4  15   5     1067.93      922.93     96.60 o
   5  15   5     1837.31     1620.96    143.78 o
   6  15   5      530.23      399.58    103.81 o
   7  15   5      740.90      698.82    141.43 o
   8  15   5       13.89      -17.94    114.60 o
   9  15   5     1458.97     1698.69    208.53 o
 -10  16   5     6132.88     6375.59    346.34 o
  -9  16   5    10835.96    10203.31    383.26 o
  -8  16   5     2547.06     2375.78    186.75 o
  -7  16   5    14834.12    15913.70    426.78 o
  -6  16   5      133.54      295.39     88.93 o
  -5  16   5    23037.31    23496.54    504.54 o
  -4  16   5     5605.36     5947.13    206.81 o
  -3  16   5    21047.82    21094.62    395.84 o
  -2  16   5     5648.88     5794.40    191.38 o
  -1  16   5    32595.19    32383.85    508.52 o
   0  16   5     3931.98     3968.02    145.80 o
   1  16   5    40821.00    39776.59    588.92 o
   2  16   5     1744.61     1835.00    153.80 o
   3  16   5    30834.63    29834.63    516.62 o
   4  16   5     3467.06     3403.36    186.50 o
   5  16   5    20787.88    19757.38    565.58 o
   6  16   5      863.03      627.66    125.74 o
   7  16   5    22990.20    22179.76    711.73 o
   8  16   5      189.27      162.89    135.06 o
   9  16   5    16693.76    16821.48    701.16 o
 -10  17   5      563.61      372.38    168.06 o
  -9  17   5      920.87      883.77    170.42 o
  -8  17   5       89.01       44.61     95.18 o
  -7  17   5      384.45      455.10    111.37 o
  -6  17   5        2.18      -32.63     80.37 o
  -5  17   5      437.84      458.21    104.42 o
  -4  17   5      139.45      110.87     73.03 o
  -3  17   5     1161.95     1154.35    118.80 o
  -2  17   5        0.25      -24.24     59.36 o
  -1  17   5      683.29      567.63     83.09 o
   0  17   5      207.38       67.94     63.26 o
   1  17   5      271.68      273.92     74.50 o
   2  17   5     1149.64     1007.22    111.00 o
   3  17   5       56.78       33.93     71.60 o
   4  17   5       77.27        4.27     85.08 o
   5  17   5     1040.20     1073.87    150.50 o
   6  17   5       18.45      -85.56     96.58 o
   7  17   5     1269.48     1439.24    165.86 o
   8  17   5       54.40      -18.69     99.05 o
  -9  18   5     6624.90     6721.95    513.02 o
  -8  18   5     1286.77     1115.22    185.86 o
  -7  18   5    10788.31    11161.39    397.87 o
  -6  18   5     7420.33     8811.44    411.39 o
  -5  18   5    12874.64    13171.06    391.47 o
  -4  18   5     2703.68     2518.15    185.84 o
  -3  18   5    18568.97    18613.77    441.15 o
  -2  18   5     2582.69     2511.58    162.68 o
  -1  18   5    16877.47    17393.43    375.00 o
   0  18   5    11596.20    11835.72    297.84 o
   1  18   5    14844.02    14304.57    363.70 o
   2  18   5     7891.81     7016.29    264.97 o
   3  18   5    19860.36    18984.72    623.35 o
   4  18   5     2366.79     2348.55    240.35 o
   5  18   5    24388.57    22892.58    710.90 o
   6  18   5     5266.37     4795.84    307.92 o
   7  18   5    12572.47    11756.96    468.39 o
   8  18   5     2346.82     2415.47    333.64 o
  -8  19   5      358.12      305.84    138.83 o
  -7  19   5      835.37      746.73    145.21 o
  -6  19   5     1337.63     1614.45    180.64 o
  -5  19   5      600.48      445.86    118.93 o
  -4  19   5       14.71      -53.80     83.83 o
  -3  19   5      120.59      201.32     91.61 o
  -2  19   5       73.63       78.29     82.07 o
  -1  19   5       82.90      -20.73     78.59 o
   0  19   5     1811.62     1934.94    137.40 o
   1  19   5      281.47      131.44     92.23 o
   2  19   5      556.68      579.65    150.63 o
   3  19   5      117.43       79.98    100.94 o
   4  19   5     1165.85     1045.84    167.72 o
   5  19   5     1101.05     1204.62    194.22 o
   6  19   5     1562.72     1072.62    239.46 o
   7  19   5     1529.87     1520.11    210.94 o
  -7  20   5      856.45      310.80    125.73 o
  -6  20   5    13987.23    14427.89    466.84 o
  -5  20   5     1934.68     2145.96    187.93 o
  -4  20   5     8657.71     8653.76    377.01 o
  -3  20   5    11083.08    11068.39    370.40 o
  -2  20   5     7610.74     7577.32    339.34 o
  -1  20   5     3142.52     3145.17    207.93 o
   0  20   5    16505.66    16068.98    401.98 o
   1  20   5      957.64      915.32    138.36 o
   2  20   5     9372.51     9606.98    350.76 o
   3  20   5     5212.39     4874.56    259.53 o
   4  20   5     6087.80     5194.73    313.31 o
   5  20   5     5559.43     4882.03    478.10 o
   6  20   5     7231.63     7434.55    555.23 o
  -7  21   5       76.31       27.65    123.41 o
  -6  21   5     1114.55     1263.09    179.72 o
  -5  21   5       73.64      158.61    113.88 o
  -4  21   5      169.94       77.90    102.29 o
  -3  21   5      338.58      157.46    110.29 o
  -2  21   5      256.30      168.89    107.34 o
  -1  21   5      171.64      140.08    102.63 o
   0  21   5     1973.22     2068.95    192.13 o
   1  21   5       17.28       -0.79     96.00 o
   2  21   5      448.54      521.11    138.27 o
   3  21   5      108.39       14.41    106.79 o
   4  21   5      362.18      178.02    103.52 o
   5  21   5      175.18      160.46    163.25 o
  -5  22   5      204.72      290.02    138.45 o
  -4  22   5    13114.68    13231.91    513.73 o
  -3  22   5      453.45      386.52    130.26 o
  -2  22   5     9125.53     8933.60    402.90 o
  -1  22   5      798.47      834.30    162.71 o
   0  22   5    10139.46    10300.29    383.56 o
   1  22   5     1407.03     1222.47    171.79 o
   2  22   5    12384.30    12894.40    434.78 o
   3  22   5      349.47      330.09    135.84 o
   4  22   5     8431.50     6746.65    568.05 o
  -4  23   5      753.26      468.16    198.85 o
  -3  23   5       71.64       82.69    122.46 o
  -2  23   5     3410.08     3829.66    288.09 o
  -1  23   5      167.70      291.13    125.55 o
   0  23   5     1243.16     1297.47    211.37 o
   1  23   5      736.63      411.54    140.72 o
   2  23   5      411.47      297.20    132.11 o
   3  23   5       68.53       59.31    123.43 o
 -12   0   6     2217.90     1986.64    302.40 o
 -10   0   6     3778.04     3780.65    242.05 o
  -8   0   6    12005.02    11778.68    355.72 o
  -6   0   6    17419.63    17773.62    394.57 o
  -4   0   6    58078.27    60231.94    978.03 o
  -2   0   6    19051.26    18340.27    310.85 o
   0   0   6    12429.39    11527.34    211.30 o
   2   0   6    29498.99    29218.95    619.84 o
   4   0   6    38555.08    36839.23   1157.54 o
   6   0   6    36476.27    36981.55   1663.06 o
   8   0   6     6654.61     6776.81    308.56 o
  10   0   6    12453.94    12966.56    506.04 o
  12   0   6    11321.22    12340.43    540.18 o
 -13   1   6     1629.08     1490.17    206.51 o
 -12   1   6     1903.05     1853.18    210.61 o
 -11   1   6     2690.44     2441.95    176.42 o
 -10   1   6    12846.19    12350.62    306.69 o
  -9   1   6     9646.34     9813.54    227.50 o
  -8   1   6    20652.14    20558.33    372.18 o
  -7   1   6     5075.76     5123.94    133.69 o
  -6   1   6     3120.58     2969.03     97.71 o
  -5   1   6     6378.05     6472.04    125.62 o
  -4   1   6    31596.60    31845.22    393.11 o
  -3   1   6    31182.87    31880.11    360.51 o
  -2   1   6    55789.69    57066.32    580.47 o
  -1   1   6    12182.76    12016.08    172.90 o
   0   1   6    20616.86    19840.69    235.05 o
   1   1   6     4734.68     4534.56    104.30 o
   2   1   6    23496.63    23061.40    460.54 o
   3   1   6     6189.99     6011.95    201.22 o
   4   1   6    39680.06    39929.80   1013.83 o
   5   1   6     7902.01     7818.91    280.19 o
   6   1   6    26732.96    26409.09    884.98 o
   7   1   6      361.78      328.63     53.09 o
   8   1   6     7983.50     7739.20    239.34 o
   9   1   6     1434.25     1254.12    108.13 o
  10   1   6    11824.45    12094.57    340.93 o
  11   1   6      661.57      694.55    118.45 o
  12   1   6    12651.79    13700.15    407.64 o
 -13   2   6     1397.59     1238.13    326.79 o
 -12   2   6     2796.23     2893.15    245.76 o
 -11   2   6     2830.36     2884.89    186.94 o
 -10   2   6     7564.17     7535.18    234.10 o
  -9   2   6     3556.20     3588.70    154.51 o
  -8   2   6     8845.79     8814.03    205.67 o
  -7   2   6     3742.67     3915.84    118.61 o
  -6   2   6     8742.53     8926.08    173.42 o
  -5   2   6     1392.26     1236.24     73.20 o
  -4   2   6    11185.29    11206.39    171.46 o
  -3   2   6     6574.78     6366.07    101.42 o
  -2   2   6    21229.35    21576.44    237.33 o
  -1   2   6     9459.51     9610.76    131.26 o
   0   2   6     6213.39     5914.03     89.98 o
   1   2   6    12491.79    13114.49    208.54 o
   2   2   6     7893.92     7630.05    191.46 o
   3   2   6     6394.99     5859.75    157.55 o
   4   2   6    15968.70    14859.43    317.04 o
   5   2   6     3078.97     3111.76    105.81 o
   6   2   6     5666.09     5415.12    200.28 o
   7   2   6     8138.72     8252.96    250.75 o
   8   2   6      603.47      603.13     58.11 o
   9   2   6     3037.74     2999.59    170.86 o
  10   2   6     4228.43     4389.13    180.79 o
  11   2   6     4191.92     4332.22    199.38 o
  12   2   6     2931.87     3495.66    191.55 o
 -13   3   6     5960.71     6277.56    350.73 o
 -12   3   6       93.77       81.58    105.09 o
 -11   3   6    11970.92    11858.87    458.19 o
 -10   3   6     3877.97     3844.94    172.85 o
  -9   3   6    23409.60    23182.94    407.45 o
  -8   3   6     3621.87     3807.79    125.43 o
  -7   3   6    13779.22    13452.27    247.88 o
  -6   3   6       96.45       86.76     35.33 o
  -5   3   6    17257.32    17438.01    257.05 o
  -4   3   6     1829.26     1959.99     72.52 o
  -3   3   6    50477.20    51438.57    556.04 o
  -2   3   6     9303.18     9600.83    143.13 o
  -1   3   6    42286.65    42509.03    441.50 o
   0   3   6     2967.23     3044.89     61.65 o
   1   3   6     7286.99     6798.93    123.32 o
   2   3   6      233.83      225.93     36.57 o
   3   3   6    20095.75    19892.13    418.76 o
   4   3   6     9142.15     8859.17    248.34 o
   5   3   6    19992.73    19372.27    443.35 o
   6   3   6     7593.31     7412.16    219.36 o
   7   3   6     5502.39     5184.24    173.71 o
   8   3   6      273.37      372.70     70.88 o
   9   3   6     6773.24     6707.12    257.92 o
  10   3   6     1941.45     1949.04    156.10 o
  11   3   6     7156.11     7062.75    267.86 o
  12   3   6     4382.60     4340.63    261.21 o
 -13   4   6     6397.20     7238.71    377.40 o
 -12   4   6      142.76      175.37    120.96 o
 -11   4   6     5932.42     6099.95    258.26 o
 -10   4   6      180.98       56.26     65.61 o
  -9   4   6    16060.63    15721.95    329.41 o
  -8   4   6      580.82      544.15     55.90 o
  -7   4   6    11174.89    11439.40    215.14 o
  -6   4   6       92.38       85.83     36.54 o
  -5   4   6    10766.98    10436.90    189.49 o
  -4   4   6      340.02      310.86     32.22 o
  -3   4   6    15980.56    15809.96    213.96 o
  -2   4   6     3181.93     3306.72     67.46 o
  -1   4   6    12320.20    12240.21    156.73 o
   0   4   6     2855.25     3035.93     61.13 o
   1   4   6     3197.50     3403.68     74.32 o
   2   4   6      545.65      605.21     36.99 o
   3   4   6     6016.96     6246.88    181.11 o
   4   4   6     1294.24     1208.02     91.07 o
   5   4   6     5265.53     5112.66    171.87 o
   6   4   6       18.09       17.67     50.58 o
   7   4   6     2310.47     2370.89    125.79 o
   8   4   6       21.33        5.24     47.44 o
   9   4   6     4205.14     4610.82    277.47 o
  10   4   6      196.71      124.39     62.23 o
  11   4   6     6977.78     6585.06    266.23 o
  12   4   6       93.23       84.84     86.21 o
 -13   5   6     4983.11     5138.66    329.13 o
 -12   5   6     1119.78     1188.53    164.14 o
 -11   5   6    11113.12    11145.40    354.13 o
 -10   5   6       64.30      -42.46     64.24 o
  -9   5   6    21314.13    21873.62    417.05 o
  -8   5   6       97.30      124.11     43.32 o
  -7   5   6    19032.02    19299.35    301.12 o
  -6   5   6      462.64      452.39     50.21 o
  -5   5   6    16460.05    16171.68    260.66 o
  -4   5   6     3131.39     3362.25     93.84 o
  -3   5   6    33024.46    32316.03    375.93 o
  -2   5   6     2059.20     2222.68     67.17 o
  -1   5   6    32631.79    32395.24    365.13 o
   0   5   6      349.73      307.02     25.51 o
   1   5   6     9325.35     9425.55    148.15 o
   2   5   6     2278.59     2330.76     72.92 o
   3   5   6    25724.18    25686.16    410.98 o
   4   5   6       90.96       46.53     58.75 o
   5   5   6    25727.62    25875.37    599.83 o
   6   5   6     3250.87     3059.51    142.26 o
   7   5   6    10721.46    10583.63    216.97 o
   8   5   6      450.78      517.27     74.91 o
   9   5   6     2706.21     2792.93    149.31 o
  10   5   6      471.67      445.01     79.11 o
  11   5   6     9530.93     9977.52    345.90 o
  12   5   6      892.02      963.50    125.22 o
 -13   6   6     1520.45     1481.49    215.89 o
 -12   6   6     2477.26     2564.09    219.16 o
 -11   6   6     3714.72     3862.56    218.55 o
 -10   6   6     4246.47     4072.81    195.77 o
  -9   6   6     6694.39     6738.38    234.96 o
  -8   6   6     3264.50     3320.43    119.29 o
  -7   6   6     5785.95     5713.18    139.97 o
  -6   6   6     7756.80     7823.13    162.08 o
  -5   6   6     4554.47     4853.89    127.21 o
  -4   6   6     6115.21     6098.54    126.33 o
  -3   6   6     2178.69     2050.19     67.13 o
  -2   6   6     3309.72     3148.94    100.16 o
  -1   6   6    20433.19    21202.30    270.60 o
   0   6   6     4652.10     4477.06    112.27 o
   1   6   6     2765.47     2832.46     71.29 o
   2   6   6     1976.44     1886.87     71.06 o
   3   6   6     5485.86     5677.90    163.08 o
   4   6   6     8934.71     8620.34    184.37 o
   5   6   6     9766.48    10196.40    233.44 o
   6   6   6     2380.05     2428.60    112.90 o
   7   6   6     1694.86     1675.29    101.80 o
   8   6   6      634.40      745.71    127.46 o
   9   6   6     3081.45     3191.46    143.22 o
  10   6   6     2251.41     2550.40    145.18 o
  11   6   6     6573.07     6923.01    276.89 o
  12   6   6      640.09      552.38    115.46 o
 -13   7   6     1486.29     1194.97    209.99 o
 -12   7   6     3974.11     3731.31    255.45 o
 -11   7   6     4258.09     4196.44    229.99 o
 -10   7   6    10054.39     9203.19    313.07 o
  -9   7   6    14552.29    14490.54    340.07 o
  -8   7   6    12922.03    13290.37    245.47 o
  -7   7   6    10481.89    10527.41    197.44 o
  -6   7   6     9964.35    10060.21    185.16 o
  -5   7   6     9438.46     9573.20    175.50 o
  -4   7   6    14449.24    14412.48    217.81 o
  -3   7   6    35716.63    35325.48    428.79 o
  -2   7   6    33825.32    33009.83    401.02 o
  -1   7   6    13383.77    13050.44    190.03 o
   0   7   6    13626.09    13170.87    173.39 o
   1   7   6     7090.26     7414.75    137.99 o
   2   7   6    15744.65    15605.98    217.30 o
   3   7   6    13092.73    13241.25    242.10 o
   4   7   6    18863.02    18373.66    313.53 o
   5   7   6    12855.25    12718.63    270.48 o
   6   7   6    12732.22    12625.75    290.95 o
   7   7   6     1800.07     1972.23    122.82 o
   8   7   6     8064.32     8289.15    246.01 o
   9   7   6      123.20      176.24     68.85 o
  10   7   6     5558.12     5871.33    225.81 o
  11   7   6     1990.95     2006.89    164.59 o
 -13   8   6        5.60      -62.57    159.79 o
 -12   8   6     4163.13     4028.81    265.12 o
 -11   8   6        5.82       14.62     93.94 o
 -10   8   6     3530.87     3571.62    209.19 o
  -9   8   6      579.21      471.57     88.92 o
  -8   8   6     6822.44     6495.54    193.01 o
  -7   8   6       24.48      -11.88     36.88 o
  -6   8   6    11130.25    11434.74    199.14 o
  -5   8   6        8.65      -19.01     30.44 o
  -4   8   6    18382.97    18509.57    274.78 o
  -3   8   6      469.19      482.80     43.23 o
  -2   8   6    20475.20    20198.64    266.61 o
  -1   8   6      187.21      136.11     28.93 o
   0   8   6    30740.55    30622.82    360.04 o
   1   8   6      124.55      144.71     26.39 o
   2   8   6    21609.81    21442.38    291.71 o
   3   8   6       77.84       89.46     28.98 o
   4   8   6    37328.47    37405.93    604.39 o
   5   8   6      933.95      917.22     79.55 o
   6   8   6    20017.88    19621.48    425.16 o
   7   8   6      147.00       70.28     52.20 o
   8   8   6     7340.67     7781.70    295.51 o
   9   8   6       13.10       41.74     78.73 o
  10   8   6    12104.91    11845.51    338.38 o
  11   8   6       20.43       13.28     88.69 o
 -12   9   6     2014.07     2081.77    214.63 o
 -11   9   6     1181.15     1332.02    167.70 o
 -10   9   6    14435.18    14667.96    420.16 o
  -9   9   6      298.96      242.20     86.70 o
  -8   9   6    23384.02    23131.35    402.99 o
  -7   9   6     1312.92     1518.09     87.39 o
  -6   9   6     5796.49     5999.11    148.39 o
  -5   9   6     4587.00     4552.49    121.14 o
  -4   9   6    14389.21    14572.20    236.75 o
  -3   9   6      793.46      960.13     55.49 o
  -2   9   6    41576.55    42041.90    489.39 o
  -1   9   6     1517.70     1557.33     62.49 o
   0   9   6    16892.89    16568.93    226.27 o
   1   9   6     4172.79     4166.65     94.80 o
   2   9   6    19711.09    19701.18    274.45 o
   3   9   6     1247.70     1323.79     57.20 o
   4   9   6    40113.58    40332.81    612.62 o
   5   9   6     1749.12     1687.42    102.24 o
   6   9   6    16590.20    16365.18    347.36 o
   7   9   6     2983.98     2938.52    151.61 o
   8   9   6    10300.39    10304.44    344.96 o
   9   9   6      413.94      394.36     86.82 o
  10   9   6    11605.75    11888.99    443.36 o
  11   9   6       11.27       89.83     96.95 o
 -12  10   6     3126.96     3339.06    237.20 o
 -11  10   6     2225.55     2176.01    191.04 o
 -10  10   6     8269.60     8903.15    303.28 o
  -9  10   6     1543.54     1581.86    138.82 o
  -8  10   6    10572.70    10545.29    257.19 o
  -7  10   6      987.07     1041.84     81.53 o
  -6  10   6     6161.64     6207.74    160.79 o
  -5  10   6     5619.87     5529.16    142.72 o
  -4  10   6    13172.00    13324.59    227.57 o
  -3  10   6      924.11     1045.21     72.03 o
  -2  10   6    25575.55    25243.35    319.91 o
  -1  10   6     2842.90     2955.18     85.41 o
   0  10   6     7353.91     7549.17    155.34 o
   1  10   6     7096.27     7359.31    140.38 o
   2  10   6    16989.26    17274.43    252.71 o
   3  10   6     3150.49     3214.38     89.09 o
   4  10   6    11462.33    11725.70    212.99 o
   5  10   6     1861.15     1812.67     83.13 o
   6  10   6     5708.00     5829.73    213.38 o
   7  10   6     3349.85     3531.26    136.51 o
   8  10   6     3199.81     2877.92    156.75 o
   9  10   6     2847.14     2747.36    170.86 o
  10  10   6     4539.84     4570.27    226.35 o
  11  10   6     1811.48     1845.65    184.65 o
 -12  11   6      114.41      117.35    121.09 o
 -11  11   6     9457.85     9444.39    358.66 o
 -10  11   6     3860.29     3774.73    270.16 o
  -9  11   6     7314.56     7810.93    280.55 o
  -8  11   6     3839.65     3890.71    185.66 o
  -7  11   6     8631.96     8620.92    221.28 o
  -6  11   6      703.12      613.38     66.26 o
  -5  11   6    21299.55    21484.16    330.73 o
  -4  11   6     1786.74     1796.36     93.21 o
  -3  11   6    18277.09    18587.20    286.63 o
  -2  11   6    12980.42    13268.65    206.27 o
  -1  11   6    11004.96    11432.51    188.00 o
   0  11   6     6852.92     7023.70    149.03 o
   1  11   6    11467.36    11605.14    180.41 o
   2  11   6      227.29      184.96     40.33 o
   3  11   6    10189.28    10373.03    188.36 o
   4  11   6    16863.93    16699.53    324.58 o
   5  11   6     7336.50     7377.55    175.29 o
   6  11   6    10273.83    10306.22    251.08 o
   7  11   6     9924.20     9662.52    260.73 o
   8  11   6     1265.78     1239.09    128.79 o
   9  11   6     3049.18     3545.47    223.08 o
  10  11   6     6874.06     7314.70    514.58 o
 -11  12   6     5879.67     6035.08    298.72 o
 -10  12   6     1072.11      993.40    136.01 o
  -9  12   6     7852.58     8002.56    312.80 o
  -8  12   6     5365.88     5294.62    231.14 o
  -7  12   6     3044.49     3069.67    157.72 o
  -6  12   6      114.89      140.52     58.97 o
  -5  12   6     7577.28     7958.80    184.69 o
  -4  12   6     3190.52     3165.01    120.60 o
  -3  12   6     8725.94     8558.40    168.85 o
  -2  12   6     8237.73     8425.31    164.93 o
  -1  12   6     1544.12     1611.02     76.71 o
   0  12   6       33.59       20.29     32.38 o
   1  12   6     6353.94     6339.82    130.74 o
   2  12   6       95.17       80.01     41.31 o
   3  12   6     5545.20     5372.33    146.47 o
   4  12   6      917.66      896.85     69.13 o
   5  12   6     2937.84     2874.12    105.24 o
   6  12   6      687.03      505.94    107.37 o
   7  12   6     2826.82     3168.04    152.90 o
   8  12   6       16.95      -27.24     81.33 o
   9  12   6     2288.47     1906.69    190.39 o
  10  12   6      320.55       97.09    115.95 o
 -11  13   6     8226.24     7985.75    345.64 o
 -10  13   6       35.39      155.93    101.44 o
  -9  13   6    13569.57    14380.45    400.27 o
  -8  13   6        3.30      -18.21     72.86 o
  -7  13   6    18758.39    19115.75    433.02 o
  -6  13   6      458.93      472.23     76.90 o
  -5  13   6    13610.88    13918.15    287.78 o
  -4  13   6        5.30       47.77     46.31 o
  -3  13   6    18419.80    18701.46    306.30 o
  -2  13   6     4663.79     4238.04    158.67 o
  -1  13   6    12176.61    12059.46    230.08 o
   0  13   6      460.31      427.30     55.03 o
   1  13   6     9617.35     9425.72    198.22 o
   2  13   6     2196.29     2165.23     86.84 o
   3  13   6     7420.50     7323.38    196.29 o
   4  13   6     1002.06     1063.96     89.92 o
   5  13   6    11997.89    12330.92    287.95 o
   6  13   6      551.98      451.76     83.48 o
   7  13   6     5395.14     5447.81    436.68 o
   8  13   6      942.05      882.50    148.05 o
   9  13   6     3918.86     4135.39    265.25 o
  10  13   6       18.44      174.03    131.53 o
 -11  14   6     3074.44     3270.53    267.13 o
 -10  14   6     1615.35     1501.13    186.56 o
  -9  14   6     2376.68     2590.32    189.92 o
  -8  14   6     1701.26     1865.16    161.81 o
  -7  14   6     2794.46     2783.26    174.93 o
  -6  14   6     3601.31     3784.06    189.21 o
  -5  14   6     1734.47     1718.58    116.58 o
  -4  14   6     1319.56     1362.86     98.56 o
  -3  14   6     5254.41     5220.00    167.72 o
  -2  14   6      660.41      789.66     76.33 o
  -1  14   6     7667.99     7663.60    192.62 o
   0  14   6     1225.80     1281.04     84.23 o
   1  14   6     1476.26     1510.18     89.74 o
   2  14   6     2253.75     2349.94     98.96 o
   3  14   6     6899.30     6689.45    197.33 o
   4  14   6       56.60       33.44     51.14 o
   5  14   6     9107.12     9057.19    235.24 o
   6  14   6      181.23      114.40     68.42 o
   7  14   6     2984.50     3392.53    238.75 o
   8  14   6     2003.45     1966.12    197.33 o
   9  14   6     4550.66     5030.66    303.88 o
 -10  15   6     2779.83     3317.46    244.71 o
  -9  15   6    12811.69    13786.95    408.60 o
  -8  15   6     4220.43     4065.49    227.77 o
  -7  15   6    12147.38    12012.84    340.21 o
  -6  15   6     7386.80     7106.05    260.46 o
  -5  15   6     5869.52     5908.16    215.28 o
  -4  15   6     5040.90     4923.17    189.18 o
  -3  15   6    18215.11    18625.72    358.62 o
  -2  15   6     7563.37     7899.87    207.32 o
  -1  15   6    17612.57    17709.76    325.83 o
   0  15   6    11663.96    11801.75    240.93 o
   1  15   6     5413.15     5331.82    165.14 o
   2  15   6     7289.75     7115.73    185.18 o
   3  15   6     6289.35     6320.68    200.11 o
   4  15   6     9372.67     9516.28    287.44 o
   5  15   6     7157.17     6193.57    242.41 o
   6  15   6     5028.02     5099.87    232.40 o
   7  15   6     1343.08     1401.65    183.31 o
   8  15   6     7566.45     7686.19    370.91 o
   9  15   6     1049.27      617.11    163.66 o
 -10  16   6     2224.82     2064.50    254.15 o
  -9  16   6     1174.68     1232.61    162.27 o
  -8  16   6     7852.99     7468.43    325.21 o
  -7  16   6      399.86      358.78    107.68 o
  -6  16   6     6689.38     6988.77    282.76 o
  -5  16   6       56.37      -31.98     73.23 o
  -4  16   6     9016.89     9057.65    280.92 o
  -3  16   6      337.12      378.56     76.85 o
  -2  16   6    11211.39    11078.38    346.07 o
  -1  16   6     2496.82     2569.01    133.21 o
   0  16   6     7370.15     7856.18    202.35 o
   1  16   6      564.00      492.23     75.16 o
   2  16   6    16192.79    15798.94    352.84 o
   3  16   6       35.02        9.89     73.83 o
   4  16   6    10207.73    10218.42    358.07 o
   5  16   6     1071.38     1093.57    153.30 o
   6  16   6     8074.28     8114.53    420.27 o
   7  16   6      215.64        5.89    113.31 o
   8  16   6     7946.93     7850.48    542.51 o
  -9  17   6      538.25      598.20    144.78 o
  -8  17   6     6927.46     7000.01    325.35 o
  -7  17   6       17.26      -15.38     96.26 o
  -6  17   6    12754.87    12887.34    388.98 o
  -5  17   6     1938.22     2119.11    181.63 o
  -4  17   6    11890.11    12581.61    332.00 o
  -3  17   6      262.19      106.70     78.44 o
  -2  17   6    12177.88    12654.69    461.73 o
  -1  17   6      341.55      328.85     81.61 o
   0  17   6    20342.32    20280.06    404.72 o
   1  17   6     2182.51     2322.57    137.35 o
   2  17   6    13760.05    13229.01    332.84 o
   3  17   6     1064.59     1044.55    124.41 o
   4  17   6    11764.48    11329.99    383.54 o
   5  17   6       92.18       19.61    101.51 o
   6  17   6    14146.82    13879.53    443.66 o
   7  17   6      200.82      366.92    110.15 o
   8  17   6     9412.27     9251.62    515.25 o
  -9  18   6       29.14       72.27    126.16 o
  -8  18   6     3597.37     3453.20    250.60 o
  -7  18   6       76.53     -118.43     97.21 o
  -6  18   6     5698.28     5694.45    276.32 o
  -5  18   6     1511.80     1678.42    166.82 o
  -4  18   6    10588.27    10266.18    442.26 o
  -3  18   6      776.91      516.87    106.63 o
  -2  18   6     8613.41     8453.49    288.59 o
  -1  18   6      390.33      267.69     82.36 o
   0  18   6     6928.32     7359.31    222.90 o
   1  18   6     2629.21     2842.11    167.12 o
   2  18   6    11697.45    11312.58    333.39 o
   3  18   6     1642.37     1420.34    171.59 o
   4  18   6    11293.13    10507.99    485.71 o
   5  18   6     2579.71     2257.89    363.81 o
   6  18   6     6038.30     5412.84    316.69 o
   7  18   6     2519.85     2717.80    221.33 o
  -8  19   6     1824.89     1775.19    227.05 o
  -7  19   6     4397.87     4245.80    274.76 o
  -6  19   6     1002.25      746.44    167.64 o
  -5  19   6    10463.95    11225.39    406.59 o
  -4  19   6     2402.85     2202.42    185.36 o
  -3  19   6     3299.40     3606.79    223.02 o
  -2  19   6     3037.23     3342.82    212.48 o
  -1  19   6     3515.79     3579.81    216.33 o
   0  19   6     3434.06     3021.08    232.36 o
   1  19   6     6577.35     6878.69    274.43 o
   2  19   6     1975.33     1948.69    169.33 o
   3  19   6     2456.36     2116.52    152.67 o
   4  19   6     3719.77     3585.03    284.99 o
   5  19   6      909.07      810.37    172.15 o
   6  19   6     5335.52     5025.91    321.10 o
   7  19   6     5156.04     5049.61    455.36 o
  -7  20   6     1822.78     1786.88    203.84 o
  -6  20   6      159.83       62.28    109.94 o
  -5  20   6     4179.19     4609.53    266.37 o
  -4  20   6     3104.13     3412.58    272.19 o
  -3  20   6     1478.67     1444.06    170.17 o
  -2  20   6     1887.56     1921.84    172.62 o
  -1  20   6     2119.66     2024.29    177.71 o
   0  20   6     1520.41     1522.38    155.87 o
   1  20   6     2200.70     2039.61    229.57 o
   2  20   6      732.85      680.20    128.62 o
   3  20   6      895.89      746.19    120.76 o
   4  20   6     1995.35     1654.72    228.80 o
   5  20   6     1115.49      749.87    186.09 o
   6  20   6     1766.31     1720.77    257.41 o
  -6  21   6      100.20      100.44    124.74 o
  -5  21   6     5661.97     5051.41    352.63 o
  -4  21   6       12.80      -62.62    101.30 o
  -3  21   6     6094.82     6001.84    314.37 o
  -2  21   6     1641.20     1452.18    310.61 o
  -1  21   6     5801.27     5824.68    373.59 o
   0  21   6       65.51      104.39    107.01 o
   1  21   6     6132.28     6101.92    296.34 o
   2  21   6      156.23       98.51    101.16 o
   3  21   6     7510.04     6594.94    312.20 o
   4  21   6     1769.70     1808.64    246.97 o
   5  21   6     2878.02     2637.59    290.94 o
  -5  22   6     2372.23     2366.64    248.01 o
  -4  22   6      219.31       84.86    117.63 o
  -3  22   6     2478.08     2194.00    225.90 o
  -2  22   6      104.53      208.25    116.88 o
  -1  22   6     3733.41     3161.16    252.39 o
   0  22   6      766.39     1170.46    182.91 o
   1  22   6     1877.57     2319.14    333.27 o
   2  22   6      208.07      -82.87    103.92 o
   3  22   6     4195.30     4131.04    337.11 o
  -3  23   6     6935.74     7122.80    356.84 o
  -2  23   6      919.35     1078.46    187.11 o
  -1  23   6    10868.42    10749.62    442.87 o
   0  23   6     2208.26     2186.23    258.98 o
   1  23   6     4887.19     4979.39    289.35 o
   2  23   6     4166.68     4359.41    480.04 o
 -13   0   7      227.94     -149.14    194.84 o
 -11   0   7      830.68      701.03    166.43 o
  -9   0   7      627.04      432.93     91.39 o
  -7   0   7      478.09      371.91     76.09 o
  -5   0   7     2847.35     2805.04    131.71 o
  -3   0   7      516.22      627.28     67.14 o
  -1   0   7      144.61       82.60     37.96 o
   1   0   7     3331.40     3395.82    114.41 o
   3   0   7     3286.54     3222.88    197.64 o
   5   0   7     3098.74     3405.87    301.38 o
   7   0   7     1636.60     1946.21    289.62 o
   9   0   7       75.42       -4.31     82.30 o
  11   0   7        0.80      -72.94    152.45 o
 -13   1   7     5916.75     5808.05    431.46 o
 -12   1   7     4815.16     5194.04    255.13 o
 -11   1   7     4403.77     3971.69    217.12 o
 -10   1   7     4967.75     4680.55    222.09 o
  -9   1   7    28695.86    28321.82    455.99 o
  -8   1   7     6526.85     6343.25    203.68 o
  -7   1   7    27556.63    27633.93    408.51 o
  -6   1   7     5584.29     5520.40    135.28 o
  -5   1   7    23747.60    24336.35    338.72 o
  -4   1   7     4681.67     4404.21     98.85 o
  -3   1   7    41369.42    42077.99    464.33 o
  -2   1   7    19536.67    20099.90    232.26 o
  -1   1   7    95017.09    94598.96    999.21 o
   0   1   7    18070.68    18187.16    247.05 o
   1   1   7    46122.15    44974.57    724.16 o
   2   1   7     4135.55     3956.60     99.37 o
   3   1   7    34071.72    32844.64    727.64 o
   4   1   7     8286.20     7775.44    249.15 o
   5   1   7    97405.98    95658.27   2744.11 o
   6   1   7     4945.77     4325.52    500.96 o
   7   1   7    32974.01    32727.22    724.61 o
   8   1   7     1554.49     1251.60    115.79 o
   9   1   7    12401.13    12736.11    367.11 o
  10   1   7     1026.81     1162.54     97.64 o
  11   1   7    20457.94    21431.70    575.40 o
  12   1   7     2514.39     2983.72    205.35 o
 -13   2   7      538.28      541.87    173.72 o
 -12   2   7        8.35      -58.95     91.26 o
 -11   2   7      916.90      689.62    114.21 o
 -10   2   7     1934.43     2039.44    158.97 o
  -9   2   7        4.51      -52.85     48.83 o
  -8   2   7      710.03      750.52     85.18 o
  -7   2   7      618.95      623.58     58.26 o
  -6   2   7     1156.84     1212.75     71.03 o
  -5   2   7     1732.07     1633.52     71.75 o
  -4   2   7     1955.93     2023.07     84.33 o
  -3   2   7     4834.66     4880.82     88.33 o
  -2   2   7       34.80       73.14     19.62 o
  -1   2   7      731.70      730.09     38.57 o
   0   2   7     5026.19     5425.47     98.42 o
   1   2   7      907.64      926.89     53.72 o
   2   2   7      821.32      840.34     47.68 o
   3   2   7       43.72        7.18     35.74 o
   4   2   7      528.78      505.51     61.55 o
   5   2   7      102.71      129.73     63.89 o
   6   2   7     1850.56     1788.57    102.05 o
   7   2   7      135.69      144.22     51.00 o
   8   2   7      285.54      233.22     66.50 o
   9   2   7      642.97      627.48     79.86 o
  10   2   7     1147.59     1058.31     92.65 o
  11   2   7       14.11       16.34     74.11 o
  12   2   7       40.97       82.74    107.36 o
 -13   3   7     1775.56     1301.76    289.65 o
 -12   3   7    15530.86    15143.21    439.40 o
 -11   3   7     1703.68     1559.55    148.81 o
 -10   3   7    21330.69    20931.24    513.64 o
  -9   3   7     6879.70     6719.40    194.71 o
  -8   3   7    37056.01    36490.18    523.44 o
  -7   3   7     3942.68     3953.98    123.87 o
  -6   3   7    24540.91    24328.21    378.10 o
  -5   3   7      277.31      174.75     31.75 o
  -4   3   7    14542.90    14148.08    202.04 o
  -3   3   7    10658.66    10866.41    151.13 o
  -2   3   7    67627.29    68915.56    664.63 o
  -1   3   7    15647.78    15550.92    217.56 o
   0   3   7    34481.79    33741.71    428.11 o
   1   3   7     1348.01     1392.45     56.76 o
   2   3   7    14694.68    14318.09    293.09 o
   3   3   7     1250.19     1159.92     78.82 o
   4   3   7    24536.45    23809.50    568.32 o
   5   3   7    10557.82     9867.88    377.54 o
   6   3   7    20491.97    19985.04    544.65 o
   7   3   7     4816.30     4916.17    188.91 o
   8   3   7     8750.53     8361.37    243.19 o
   9   3   7     1551.13     1620.74    116.99 o
  10   3   7     5449.30     5968.26    206.59 o
  11   3   7     2478.86     2703.51    163.65 o
 -13   4   7       77.26       65.97    170.78 o
 -12   4   7       80.75       36.07     94.87 o
 -11   4   7      133.97       43.85     78.77 o
 -10   4   7       24.15      -19.44     74.86 o
  -9   4   7      215.71       95.67     60.83 o
  -8   4   7       46.68      -22.52     44.53 o
  -7   4   7        2.63      -21.11     36.95 o
  -6   4   7     1002.16      854.38     61.76 o
  -5   4   7      551.66      471.04     45.38 o
  -4   4   7      178.10      118.60     31.94 o
  -3   4   7      525.65      481.50     37.29 o
  -2   4   7     1395.65     1478.78     57.90 o
  -1   4   7      563.75      637.74     36.55 o
   0   4   7      182.56      141.64     25.65 o
   1   4   7       16.31       -4.18     21.18 o
   2   4   7      729.98      789.52     49.75 o
   3   4   7        4.08       28.59     41.48 o
   4   4   7        1.12       73.86     51.80 o
   5   4   7      856.70      840.31    114.35 o
   6   4   7     2220.23     2600.38    378.09 o
   7   4   7      372.10      455.15     70.54 o
   8   4   7      669.75      845.10     90.74 o
   9   4   7       68.68       62.03     58.46 o
  10   4   7      335.89      188.53     62.51 o
  11   4   7       16.12       15.36     81.84 o
 -13   5   7     1201.42     1209.08    216.02 o
 -12   5   7    11475.07    11462.96    624.32 o
 -11   5   7     1450.18     1251.12    141.01 o
 -10   5   7    18266.57    18485.77    476.20 o
  -9   5   7     1206.95     1117.15    103.36 o
  -8   5   7    45890.95    45663.52    660.01 o
  -7   5   7      787.33      755.53     61.65 o
  -6   5   7    26714.62    26908.26    416.30 o
  -5   5   7     3059.84     3340.82    106.59 o
  -4   5   7    18503.70    18184.57    261.54 o
  -3   5   7     1312.79     1378.48     57.76 o
  -2   5   7    59849.25    59839.80    624.90 o
  -1   5   7      386.61      416.76     34.36 o
   0   5   7    36471.79    35025.77    399.27 o
   1   5   7     2195.92     2330.50     57.13 o
   2   5   7    22800.71    23021.37    358.07 o
   3   5   7     1528.32     1471.74     70.70 o
   4   5   7    26435.37    26185.56    655.11 o
   5   5   7     2820.39     2550.61    196.03 o
   6   5   7    27882.02    27644.86    751.72 o
   7   5   7      128.47       63.22     68.35 o
   8   5   7     8659.16     8596.33    216.13 o
   9   5   7     1136.31     1053.53    127.13 o
  10   5   7     8150.41     8555.91    251.37 o
  11   5   7      732.48      475.10    108.25 o
 -13   6   7      397.76      442.52    177.82 o
 -12   6   7       65.22       47.58    106.52 o
 -11   6   7      653.81      700.85    119.67 o
 -10   6   7      291.84      217.45     92.14 o
  -9   6   7      489.90      540.69    100.80 o
  -8   6   7     3179.78     3268.36    125.83 o
  -7   6   7      506.04      514.22     58.60 o
  -6   6   7       40.47       12.03     35.66 o
  -5   6   7      799.82      697.85     59.57 o
  -4   6   7     1814.69     1926.03     76.50 o
  -3   6   7     1274.86     1343.61     61.11 o
  -2   6   7     3755.64     3690.12     83.36 o
  -1   6   7      718.37      771.41     43.55 o
   0   6   7      509.20      404.91     33.53 o
   1   6   7        8.39       -1.42     23.74 o
   2   6   7      299.49      368.58     42.47 o
   3   6   7       67.14       42.07     32.95 o
   4   6   7      309.51      341.25     62.96 o
   5   6   7       34.94       25.25     43.19 o
   6   6   7        8.22       96.96     47.05 o
   7   6   7       88.71      107.58     52.61 o
   8   6   7       52.98       67.32     53.51 o
   9   6   7      972.34      836.86    111.18 o
  10   6   7      338.98      289.17     77.49 o
  11   6   7       13.73      -51.35     88.42 o
 -12   7   7     1801.50     1859.20    247.35 o
 -11   7   7     8149.00     8387.41    322.98 o
 -10   7   7     4959.26     4865.96    239.99 o
  -9   7   7    16015.64    16272.98    462.86 o
  -8   7   7    18525.69    18523.86    354.49 o
  -7   7   7    15220.52    15671.27    271.27 o
  -6   7   7    10636.84    10788.64    213.89 o
  -5   7   7    28845.31    28727.68    399.06 o
  -4   7   7     9568.78     9765.30    170.36 o
  -3   7   7    36406.11    36287.04    442.21 o
  -2   7   7    25518.04    25314.43    302.91 o
  -1   7   7    41059.89    40521.38    480.95 o
   0   7   7    17476.98    17053.03    235.48 o
   1   7   7    28381.90    27774.75    401.75 o
   2   7   7     6742.38     6579.61    109.72 o
   3   7   7    21394.05    21370.73    348.44 o
   4   7   7    16660.29    16442.87    313.06 o
   5   7   7    41253.00    40846.25    856.66 o
   6   7   7    17272.88    16424.06    448.39 o
   7   7   7    27315.97    27190.86    596.86 o
   8   7   7     1670.93     1897.09    130.54 o
   9   7   7    11508.31    11649.91    348.78 o
  10   7   7     2970.42     3057.50    181.32 o
  11   7   7    11580.15    12659.44    489.33 o
 -12   8   7        0.06       -0.80    115.79 o
 -11   8   7        7.48       72.26     97.65 o
 -10   8   7        1.54       44.66     81.95 o
  -9   8   7      150.09      184.35     84.05 o
  -8   8   7      550.83      475.44     81.56 o
  -7   8   7      418.31      409.57     63.71 o
  -6   8   7       66.06        0.08     40.07 o
  -5   8   7     2339.55     2377.04     90.72 o
  -4   8   7      438.20      500.29     49.80 o
  -3   8   7     1911.37     1894.45     74.14 o
  -2   8   7     1327.34     1325.82     58.43 o
  -1   8   7      511.09      624.37     45.22 o
   0   8   7      542.62      491.01     41.53 o
   1   8   7      140.38      154.88     40.96 o
   2   8   7      224.34      208.14     31.23 o
   3   8   7      695.34      708.61     62.80 o
   4   8   7       10.84       42.76     47.04 o
   5   8   7       18.75       56.06     58.08 o
   6   8   7        8.48        2.71     69.33 o
   7   8   7        0.45        5.21     63.21 o
   8   8   7       17.12       13.11     57.86 o
   9   8   7        4.15       93.57     81.57 o
  10   8   7        1.13       37.36     88.84 o
  11   8   7       25.25      138.02    123.41 o
 -12   9   7     2578.41     2350.65    229.07 o
 -11   9   7     6921.74     7366.97    312.40 o
 -10   9   7     1455.51     1458.78    151.91 o
  -9   9   7    22129.88    22290.29    509.58 o
  -8   9   7       30.42       65.43     59.10 o
  -7   9   7    21154.31    21402.91    377.28 o
  -6   9   7     2566.59     2558.53    105.32 o
  -5   9   7    17791.68    17771.72    290.92 o
  -4   9   7     3810.63     3906.14    115.56 o
  -3   9   7    46738.01    46734.49    543.02 o
  -2   9   7     3303.92     3388.35     90.04 o
  -1   9   7    79273.97    77541.12    897.73 o
   0   9   7     2376.19     2350.29     74.39 o
   1   9   7    39333.70    37837.09    534.73 o
   2   9   7     5780.42     5750.82    121.60 o
   3   9   7    29351.52    29564.65    403.75 o
   4   9   7     1191.15     1447.38    105.71 o
   5   9   7    56073.51    56323.68   1130.56 o
   6   9   7      472.60      475.43     65.26 o
   7   9   7    31819.83    31224.97    631.29 o
   8   9   7     2033.58     2332.46    148.12 o
   9   9   7    15509.29    15726.61    472.99 o
  10   9   7      573.04      665.59    108.23 o
  11   9   7    17320.72    18449.19    559.24 o
 -12  10   7      236.15      295.51    133.48 o
 -11  10   7      252.71      260.19    110.60 o
 -10  10   7       89.24       60.81     89.40 o
  -9  10   7        4.26      -69.74     72.09 o
  -8  10   7      528.51      379.00     90.50 o
  -7  10   7      703.59      562.86     79.43 o
  -6  10   7      818.33      829.41     79.52 o
  -5  10   7      236.93      217.68     48.32 o
  -4  10   7     2212.74     2073.32     92.90 o
  -3  10   7     5234.93     5112.21    119.91 o
  -2  10   7     1531.55     1465.24     66.90 o
  -1  10   7       67.39       24.64     32.64 o
   0  10   7     2019.95     1984.33     69.87 o
   1  10   7      513.40      580.43     53.83 o
   2  10   7        6.61        4.80     34.90 o
   3  10   7      657.85      620.16     53.14 o
   4  10   7      575.86      506.88     65.15 o
   5  10   7       74.18       -0.76     40.79 o
   6  10   7      154.82      179.96     59.80 o
   7  10   7      134.49       75.98     69.79 o
   8  10   7       18.98       51.61     82.77 o
   9  10   7        6.45       24.30     68.42 o
  10  10   7       20.10      101.52     97.33 o
 -11  11   7     1497.60     1224.40    151.22 o
 -10  11   7    13402.59    13701.86    393.46 o
  -9  11   7     8611.50     8709.13    303.20 o
  -8  11   7    17210.77    17023.91    381.46 o
  -7  11   7     8109.31     7820.78    214.29 o
  -6  11   7    19853.59    20270.61    367.90 o
  -5  11   7      349.40      423.94     62.55 o
  -4  11   7    22998.52    22961.22    358.45 o
  -3  11   7     7612.41     7604.59    160.71 o
  -2  11   7    22538.26    22367.79    294.89 o
  -1  11   7    25662.78    25498.77    347.44 o
   0  11   7    11521.33    11758.70    193.90 o
   1  11   7     1671.56     1620.16     64.88 o
   2  11   7    12474.15    13142.93    235.41 o
   3  11   7     4568.94     4449.70    124.19 o
   4  11   7    15172.39    15209.96    277.98 o
   5  11   7    16911.05    16528.43    337.63 o
   6  11   7    11279.15    10815.10    272.58 o
   7  11   7     6035.90     6332.59    215.20 o
   8  11   7     6588.08     6817.99    253.90 o
   9  11   7     2406.05     2602.38    176.44 o
  10  11   7     5565.08     5554.15    331.79 o
 -11  12   7      147.27      175.94    126.25 o
 -10  12   7      245.93      122.14     98.07 o
  -9  12   7        0.35       11.97     81.73 o
  -8  12   7       14.50       19.60     77.65 o
  -7  12   7       70.11       15.80     65.24 o
  -6  12   7      703.79      598.80     78.43 o
  -5  12   7        9.00       21.38     54.25 o
  -4  12   7       64.88       95.13     50.14 o
  -3  12   7        1.60        7.42     40.64 o
  -2  12   7      731.86      789.34     69.27 o
  -1  12   7        7.36       -9.12     37.14 o
   0  12   7      251.95      211.64     41.58 o
   1  12   7     1077.57     1160.95     75.66 o
   2  12   7     2880.63     3043.35    136.27 o
   3  12   7       42.71       49.98     46.56 o
   4  12   7      299.40      222.13     52.14 o
   5  12   7       83.97       77.13     61.85 o
   6  12   7     1062.15      993.72    115.20 o
   7  12   7       35.88       77.16     75.66 o
   8  12   7     1706.16     1806.58    196.98 o
   9  12   7        3.47      -62.80    102.64 o
  10  12   7       26.14      -58.62    132.40 o
 -11  13   7     1786.19     1590.81    186.96 o
 -10  13   7    14602.03    15313.58    465.15 o
  -9  13   7      425.17      370.09    113.12 o
  -8  13   7    30218.85    31237.50    667.58 o
  -7  13   7      453.81      454.90     97.62 o
  -6  13   7    21947.74    22242.57    406.54 o
  -5  13   7     3352.16     3416.91    147.97 o
  -4  13   7    19991.84    20026.93    370.02 o
  -3  13   7      145.23      128.31     53.73 o
  -2  13   7    23147.04    23269.67    383.13 o
  -1  13   7      591.12      562.26     63.20 o
   0  13   7    27253.37    27209.95    407.23 o
   1  13   7      682.29      740.72     68.50 o
   2  13   7    19679.24    19524.68    385.51 o
   3  13   7       22.06      -23.38     51.22 o
   4  13   7    16728.59    16314.90    331.68 o
   5  13   7      869.79     1010.99     78.81 o
   6  13   7    13255.81    13179.19    438.63 o
   7  13   7       87.71       93.68     77.98 o
   8  13   7     7565.78     7819.27    339.79 o
   9  13   7      798.57      690.84    148.29 o
 -10  14   7       47.20       37.90    106.98 o
  -9  14   7     1180.66     1331.43    164.45 o
  -8  14   7      818.80      835.38    130.04 o
  -7  14   7     1067.55     1103.38    126.11 o
  -6  14   7       34.11      -47.06     65.74 o
  -5  14   7      375.20      100.86     70.34 o
  -4  14   7       39.48       33.99     56.15 o
  -3  14   7      934.07      958.70     91.62 o
  -2  14   7      195.79       87.91     56.43 o
  -1  14   7       38.52      -17.49     53.50 o
   0  14   7     1197.59     1090.67     82.94 o
   1  14   7      148.34      146.80     52.09 o
   2  14   7      303.67      332.51     76.32 o
   3  14   7        1.09      -28.34     53.21 o
   4  14   7      675.06      701.30     88.03 o
   5  14   7       55.69      -20.14     61.52 o
   6  14   7      614.13      523.16    101.44 o
   7  14   7       17.46      123.56    108.92 o
   8  14   7       12.94      -15.33    109.53 o
   9  14   7        3.77      -86.67    127.28 o
 -10  15   7     6825.39     6831.90    329.50 o
  -9  15   7     3957.25     3766.43    253.22 o
  -8  15   7    14479.83    15711.40    519.74 o
  -7  15   7     6723.87     6848.10    284.05 o
  -6  15   7     9083.75     8656.47    341.52 o
  -5  15   7    19552.79    19249.43    400.79 o
  -4  15   7    10273.58    10244.83    257.90 o
  -3  15   7    12440.00    12936.96    287.61 o
  -2  15   7    22391.06    22610.90    408.56 o
  -1  15   7    12612.87    12189.41    285.17 o
   0  15   7    18081.68    18049.28    344.67 o
   1  15   7    13248.93    12696.92    316.15 o
   2  15   7    12306.52    11751.91    295.49 o
   3  15   7    12582.33    12254.04    313.23 o
   4  15   7    11523.64    11052.19    291.69 o
   5  15   7     7680.95     7811.94    246.41 o
   6  15   7     9450.25     7852.85    358.05 o
   7  15   7    10075.43    10020.72    411.86 o
   8  15   7     3858.49     4120.96    355.10 o
  -9  16   7       65.54       48.63    113.73 o
  -8  16   7      541.99      334.32    125.48 o
  -7  16   7      438.66      276.71    105.96 o
  -6  16   7     1089.63     1113.25    140.43 o
  -5  16   7      680.98      714.80    109.31 o
  -4  16   7      340.56      267.93     85.66 o
  -3  16   7       42.01       45.77     64.78 o
  -2  16   7      765.95      785.04     98.44 o
  -1  16   7        2.19        0.71     59.85 o
   0  16   7       52.67       -8.94     52.34 o
   1  16   7      278.57      328.63     68.68 o
   2  16   7       20.34       53.67     67.82 o
   3  16   7        3.21       26.81     74.06 o
   4  16   7      491.00      513.58     98.65 o
   5  16   7       22.95       12.76     84.18 o
   6  16   7       20.29      -16.33     74.17 o
   7  16   7       78.84      158.42    136.16 o
   8  16   7      533.33      735.12    178.16 o
  -9  17   7    12927.08    12881.21    451.10 o
  -8  17   7      299.06      383.33    128.97 o
  -7  17   7    16449.34    16906.38    547.49 o
  -6  17   7      776.42      995.33    139.70 o
  -5  17   7    16132.05    15536.01    468.02 o
  -4  17   7     1313.65     1356.45    157.64 o
  -3  17   7    25059.17    25639.36    547.28 o
  -2  17   7      424.24      429.17     88.58 o
  -1  17   7    24073.15    24321.34    466.22 o
   0  17   7      385.45      343.68     80.32 o
   1  17   7    24986.45    24155.59    456.95 o
   2  17   7     1953.22     1848.51    118.40 o
   3  17   7    27740.68    26773.21    631.51 o
   4  17   7      228.82      156.18    101.33 o
   5  17   7    21439.79    20835.56    575.55 o
   6  17   7      109.53      144.92    103.22 o
   7  17   7    15260.92    15298.78    590.76 o
  -8  18   7       32.57       86.21    124.62 o
  -7  18   7      172.20      347.54    126.83 o
  -6  18   7        0.89      -58.51    124.27 o
  -5  18   7      580.41      561.95    124.25 o
  -4  18   7       73.12       66.40     92.29 o
  -3  18   7      771.32      715.77    116.30 o
  -2  18   7       30.13        8.24     74.32 o
  -1  18   7       49.63       52.45     77.65 o
   0  18   7      121.22       48.46     75.06 o
   1  18   7      339.05      310.66     89.24 o
   2  18   7      591.40      403.45    104.42 o
   3  18   7       19.56      131.61    121.01 o
   4  18   7      257.69       64.18    120.61 o
   5  18   7       43.50       33.45    120.45 o
   6  18   7       38.01       40.90    118.05 o
   7  18   7       36.43        1.29    161.67 o
  -7  19   7     6778.53     6977.54    342.58 o
  -6  19   7     6131.97     6719.93    333.71 o
  -5  19   7     4261.01     4184.84    267.82 o
  -4  19   7    13986.05    13750.41    450.55 o
  -3  19   7     7814.98     8458.14    324.25 o
  -2  19   7     6266.39     6385.27    281.99 o
  -1  19   7     8272.47     8200.45    340.02 o
   0  19   7     6060.54     6018.50    266.05 o
   1  19   7     4427.26     4268.91    213.60 o
   2  19   7    15843.82    14876.25    709.97 o
   3  19   7     6804.14     7037.27    379.59 o
   4  19   7     5006.99     4785.66    319.35 o
   5  19   7    10162.50     9801.18    439.49 o
   6  19   7     2044.78     2334.21    228.51 o
  -6  20   7       50.17       96.87    130.71 o
  -5  20   7     1171.32      882.76    218.06 o
  -4  20   7       58.15      -11.01    103.41 o
  -3  20   7      132.76       15.57    105.70 o
  -2  20   7        0.54       42.76     93.58 o
  -1  20   7       24.88       28.34    102.83 o
   0  20   7      264.91      360.80    123.45 o
   1  20   7        1.18      -36.52     89.04 o
   2  20   7      451.99      470.46    109.47 o
   3  20   7        7.39      -29.91    133.80 o
   4  20   7       45.43       63.41    139.27 o
   5  20   7       80.51      199.41    146.47 o
  -5  21   7       13.50       -6.64    110.86 o
  -4  21   7    14031.93    14561.85    654.77 o
  -3  21   7      425.12      309.57    127.83 o
  -2  21   7     9614.69    10357.36    731.41 o
  -1  21   7     2152.90     1881.15    178.41 o
   0  21   7    11663.78    11348.48    413.92 o
   1  21   7      582.45      479.21    130.36 o
   2  21   7    13821.78    13011.94    700.99 o
   3  21   7       58.01      113.34    160.48 o
   4  21   7     5175.99     4416.42    339.99 o
  -4  22   7      167.55       42.03    120.25 o
  -3  22   7        9.43       40.89    116.42 o
  -2  22   7      130.70      114.39    139.17 o
  -1  22   7       21.29       93.73    118.63 o
   0  22   7     1580.67     1516.63    201.23 o
   1  22   7      130.97      115.51    127.58 o
   2  22   7        9.89      -25.86    134.35 o
 -12   0   8     2290.79     2166.43    260.13 o
 -10   0   8     3659.44     3487.28    287.84 o
  -8   0   8    20616.17    20976.09    532.67 o
  -6   0   8    20813.59    20542.21    674.95 o
  -4   0   8     3851.42     3938.91    128.73 o
  -2   0   8    20028.98    20063.92    370.61 o
   0   0   8    40214.52    39635.02    781.40 o
   2   0   8    10452.18    10218.63    266.02 o
   4   0   8     3109.00     2752.50    292.36 o
   6   0   8    27215.40    26696.13   1265.86 o
   8   0   8    14733.29    14471.57    868.66 o
  10   0   8     4021.75     4435.15    229.09 o
 -13   1   8     1644.65     1316.32    218.92 o
 -12   1   8     2094.22     2139.25    186.34 o
 -11   1   8      330.92      371.55     98.93 o
 -10   1   8     8549.51     8156.70    299.70 o
  -9   1   8      624.80      570.55     76.71 o
  -8   1   8    20103.12    19994.93    364.61 o
  -7   1   8     1355.44     1371.37     84.30 o
  -6   1   8    19511.35    19595.47    323.93 o
  -5   1   8     1059.28     1005.64     59.54 o
  -4   1   8     9872.13     9767.31    158.73 o
  -3   1   8     3557.63     3410.25     82.81 o
  -2   1   8    27687.03    27665.45    329.10 o
  -1   1   8     6781.49     7030.39    118.94 o
   0   1   8    44502.54    43545.80    569.77 o
   1   1   8     2295.57     2204.71     61.93 o
   2   1   8    16863.64    16659.16    279.79 o
   3   1   8     1000.43     1081.87     74.90 o
   4   1   8    27460.55    26798.73    555.35 o
   5   1   8     8369.10     8782.25    375.94 o
   6   1   8    25276.96    24087.75    825.74 o
   7   1   8     6310.11     5812.78    395.73 o
   8   1   8    16154.96    16481.58    426.34 o
   9   1   8     1726.12     1825.01    205.56 o
  10   1   8     6372.46     6651.16    251.92 o
  11   1   8     1970.83     2488.46    298.14 o
 -13   2   8     3991.03     4281.53    350.53 o
 -12   2   8      768.50      708.17    126.60 o
 -11   2   8     6384.75     6446.61    277.68 o
 -10   2   8      497.00      488.51     99.48 o
  -9   2   8     4024.79     4208.07    159.33 o
  -8   2   8     8643.82     8840.95    217.04 o
  -7   2   8    16312.69    16149.39    279.85 o
  -6   2   8     4076.77     4348.29    130.32 o
  -5   2   8    14602.05    14540.34    225.95 o
  -4   2   8      447.66      565.82     43.43 o
  -3   2   8     7927.30     7982.17    143.65 o
  -2   2   8     8003.49     8024.22    125.14 o
  -1   2   8    25304.74    25079.49    311.77 o
   0   2   8    12194.40    12077.48    174.32 o
   1   2   8     7526.21     6923.47    142.82 o
   2   2   8      700.83      750.59     49.40 o
   3   2   8     4725.32     4683.57    358.45 o
   4   2   8     2406.40     2353.52    123.81 o
   5   2   8     4094.58     4365.70    178.31 o
   6   2   8     5123.59     5045.51    201.12 o
   7   2   8     3111.19     3222.10    139.67 o
   8   2   8     5773.53     5511.09    209.57 o
   9   2   8     1208.66     1130.90     87.64 o
  10   2   8     2410.19     2369.08    150.24 o
  11   2   8     1788.38     1829.02    334.69 o
 -13   3   8     9663.88    10508.31    427.54 o
 -12   3   8     2904.85     3126.88    217.09 o
 -11   3   8     8331.12     8507.59    320.59 o
 -10   3   8     1188.27     1375.97    140.85 o
  -9   3   8     9014.65     9424.20    308.19 o
  -8   3   8     4523.16     4383.96    153.80 o
  -7   3   8    18855.62    18920.30    327.63 o
  -6   3   8      700.77      601.78     62.32 o
  -5   3   8     9919.25     9934.71    175.98 o
  -4   3   8     2054.58     2240.48     73.42 o
  -3   3   8     9421.56     9372.16    142.70 o
  -2   3   8     5436.89     5411.77     95.58 o
  -1   3   8    25973.58    25436.34    318.68 o
   0   3   8     5158.38     5072.19    114.21 o
   1   3   8    10366.11    10226.37    178.45 o
   2   3   8     1069.43     1028.38     51.96 o
   3   3   8     4557.23     4918.84    166.67 o
   4   3   8     1478.50     1321.17    101.51 o
   5   3   8    16333.32    15571.78    701.22 o
   6   3   8     6872.40     6535.14    347.03 o
   7   3   8    15727.85    15045.96    399.96 o
   8   3   8     2252.88     2557.69    121.61 o
   9   3   8     3445.90     3278.14    230.05 o
  10   3   8      855.55      946.65    110.24 o
  11   3   8     5000.38     5487.44    243.81 o
 -13   4   8     6010.47     6544.95    390.51 o
 -12   4   8        1.85     -108.68     89.50 o
 -11   4   8     2330.45     2517.95    192.20 o
 -10   4   8       46.88      -57.27     76.13 o
  -9   4   8    10865.60    11075.23    290.16 o
  -8   4   8      883.75      820.39    120.66 o
  -7   4   8    24138.81    24606.29    431.73 o
  -6   4   8        6.12       20.81     33.37 o
  -5   4   8     5483.74     5487.23    121.13 o
  -4   4   8      249.22      171.93     31.96 o
  -3   4   8     9899.13    10084.21    152.43 o
  -2   4   8       64.60       46.15     22.39 o
  -1   4   8    26115.39    25751.21    337.54 o
   0   4   8      119.23      113.66     29.33 o
   1   4   8     9256.47     9050.61    157.43 o
   2   4   8      305.16      327.93     40.10 o
   3   4   8     4056.47     4120.10    175.44 o
   4   4   8       62.02       79.86     57.50 o
   5   4   8    19028.05    18194.46    638.99 o
   6   4   8       75.46      103.00     78.48 o
   7   4   8     8814.91     8872.21    496.64 o
   8   4   8       38.40       79.89     70.12 o
   9   4   8     3912.47     3962.10    181.89 o
  10   4   8        6.63       27.78     59.24 o
  11   4   8     5022.98     5238.95    247.45 o
 -12   5   8      417.88      539.30    123.81 o
 -11   5   8     8591.96     8872.04    330.51 o
 -10   5   8     1608.89     1227.46    142.05 o
  -9   5   8    15077.97    14730.86    476.86 o
  -8   5   8     1950.82     1810.43    146.85 o
  -7   5   8    24256.49    24617.89    399.62 o
  -6   5   8     1065.48     1126.40     71.01 o
  -5   5   8    11733.85    11451.76    191.30 o
  -4   5   8     4112.88     4250.82    102.91 o
  -3   5   8    18306.51    18730.05    241.00 o
  -2   5   8      292.51      178.77     30.50 o
  -1   5   8    15587.54    15406.72    215.19 o
   0   5   8      147.51      154.83     32.64 o
   1   5   8    14421.95    14654.65    218.03 o
   2   5   8      781.36      775.19     57.43 o
   3   5   8     5915.02     6075.50    157.60 o
   4   5   8      376.67      297.09     49.48 o
   5   5   8     6682.32     7037.42    338.70 o
   6   5   8       32.78       33.93     81.87 o
   7   5   8    10924.32    10444.68    371.60 o
   8   5   8      399.22      518.18    109.44 o
   9   5   8     4311.25     4142.58    187.75 o
  10   5   8       62.42       43.60     75.15 o
  11   5   8     4280.64     4864.77    291.20 o
 -12   6   8      850.76      624.75    164.19 o
 -11   6   8     2243.58     2435.93    195.34 o
 -10   6   8      483.93      212.07     97.01 o
  -9   6   8    14742.50    14868.82    383.49 o
  -8   6   8     3734.32     3585.07    152.30 o
  -7   6   8    23256.87    23935.69    393.72 o
  -6   6   8     1121.63     1177.13     81.08 o
  -5   6   8    11379.54    11651.71    214.82 o
  -4   6   8      683.45      726.46     51.83 o
  -3   6   8    10840.11    10642.64    164.28 o
  -2   6   8     2786.84     2640.30     81.53 o
  -1   6   8    23513.08    23615.07    308.72 o
   0   6   8     2504.02     2472.74     73.29 o
   1   6   8    16208.93    16110.55    220.05 o
   2   6   8     2353.02     2402.33     84.64 o
   3   6   8     4847.46     5022.33    151.14 o
   4   6   8     2305.03     2226.16    117.69 o
   5   6   8    11797.50    11750.92    322.10 o
   6   6   8     1296.94     1368.30    104.24 o
   7   6   8     5941.69     6003.21    224.76 o
   8   6   8     3239.38     3233.46    152.00 o
   9   6   8     1067.24     1068.32    118.12 o
  10   6   8     2978.78     3391.20    208.17 o
  11   6   8     1063.54     1099.90    179.23 o
 -12   7   8     3342.16     3876.15    249.98 o
 -11   7   8      775.31      737.11    130.31 o
 -10   7   8     7295.26     7341.59    346.50 o
  -9   7   8     2685.47     2509.86    169.26 o
  -8   7   8    11254.49    11694.72    252.72 o
  -7   7   8     6308.98     6416.64    189.47 o
  -6   7   8     5852.30     6180.58    178.87 o
  -5   7   8     1995.58     2027.10     96.35 o
  -4   7   8     8057.54     8157.08    156.32 o
  -3   7   8     2979.15     2896.77     91.39 o
  -2   7   8    24446.74    24098.21    342.01 o
  -1   7   8     4306.12     4256.76     94.51 o
   0   7   8    17344.33    17293.74    241.00 o
   1   7   8     5855.60     5849.77    160.48 o
   2   7   8    22177.62    22144.11    312.57 o
   3   7   8     3449.30     3591.67    149.50 o
   4   7   8    21258.78    21474.01    501.13 o
   5   7   8     4478.00     4210.25    187.94 o
   6   7   8    12861.14    12934.34    380.28 o
   7   7   8     4786.94     5407.75    306.11 o
   8   7   8    13222.87    13678.10    397.79 o
   9   7   8     1376.38     1424.21    147.30 o
  10   7   8     6204.25     6718.97    314.74 o
 -12   8   8     3586.54     3805.54    252.81 o
 -11   8   8        8.59      213.81    104.99 o
 -10   8   8     4543.65     4961.81    252.52 o
  -9   8   8     1606.93     1499.82    147.24 o
  -8   8   8    15837.84    16091.29    333.79 o
  -7   8   8     4525.97     4762.56    176.41 o
  -6   8   8    10146.84    10887.10    235.11 o
  -5   8   8     1116.55     1077.41     78.07 o
  -4   8   8     6158.18     5983.93    146.00 o
  -3   8   8      999.19     1069.65     69.89 o
  -2   8   8    13626.83    13988.49    220.81 o
  -1   8   8     1501.22     1638.47     76.83 o
   0   8   8    25815.23    25457.73    342.94 o
   1   8   8     1527.58     1515.41     67.44 o
   2   8   8    10203.97    10016.21    158.65 o
   3   8   8      142.50      116.68     45.82 o
   4   8   8     5869.00     6278.20    205.98 o
   5   8   8      543.23      398.62     87.27 o
   6   8   8    11981.60    12821.94    396.60 o
   7   8   8      702.64      684.39     92.49 o
   8   8   8     7914.37     8076.36    299.02 o
   9   8   8      669.44      617.40    110.56 o
  10   8   8     4601.31     4635.67    337.16 o
 -12   9   8     5142.34     5133.73    294.83 o
 -11   9   8       89.45       -8.41     90.40 o
 -10   9   8     4319.35     4545.54    232.05 o
  -9   9   8      983.29      812.28    116.52 o
  -8   9   8    14812.39    15122.46    343.04 o
  -7   9   8       21.18       77.07     58.95 o
  -6   9   8    13196.72    13304.11    272.10 o
  -5   9   8      123.28      171.26     49.61 o
  -4   9   8     7893.92     7866.75    179.19 o
  -3   9   8    11895.67    12102.21    195.88 o
  -2   9   8    38331.59    38900.37    490.15 o
  -1   9   8      515.05      495.99     45.72 o
   0   9   8    46565.72    46279.42    560.57 o
   1   9   8     1242.43     1358.19     68.43 o
   2   9   8    15030.15    15499.54    244.53 o
   3   9   8     2144.33     2348.63     94.02 o
   4   9   8    24452.28    24226.93    525.36 o
   5   9   8      643.12      770.60    100.09 o
   6   9   8    29028.94    30006.72    768.18 o
   7   9   8      830.31      624.27     84.71 o
   8   9   8    14844.12    14757.72    395.49 o
   9   9   8     1954.97     1896.57    161.45 o
  10   9   8    10829.20    12371.38    498.92 o
 -11  10   8     3270.73     3471.68    223.44 o
 -10  10   8     1294.98     1091.05    180.12 o
  -9  10   8     1965.42     2005.54    163.75 o
  -8  10   8     3460.45     3363.06    181.38 o
  -7  10   8     5285.40     5302.41    184.19 o
  -6  10   8     4992.50     5269.43    170.03 o
  -5  10   8     9877.59     9655.54    222.48 o
  -4  10   8      351.51      243.07     53.11 o
  -3  10   8     2858.65     2823.00    109.32 o
  -2  10   8     7017.37     6840.01    155.22 o
  -1  10   8     2936.39     2986.56     96.22 o
   0  10   8    11430.81    11074.54    217.32 o
   1  10   8     6374.16     5879.32    144.77 o
   2  10   8     1402.05     1404.15     78.59 o
   3  10   8     7324.58     7549.97    179.89 o
   4  10   8     3240.50     3382.48    142.91 o
   5  10   8     3610.64     3553.77    240.19 o
   6  10   8     8773.90     9064.85    243.95 o
   7  10   8     1211.60     1464.22    140.88 o
   8  10   8     7804.89     8360.71    371.71 o
   9  10   8     1486.37     1376.09    160.03 o
  10  10   8     1987.60     1783.25    347.02 o
 -11  11   8     5843.59     6252.79    287.11 o
 -10  11   8     2595.84     2472.32    196.78 o
  -9  11   8     7652.23     7653.74    379.66 o
  -8  11   8     5912.86     5755.64    220.58 o
  -7  11   8     6776.88     7215.68    220.19 o
  -6  11   8     6270.63     6421.25    192.76 o
  -5  11   8     6344.61     6083.91    192.19 o
  -4  11   8     3356.94     3291.86    135.12 o
  -3  11   8     8637.25     8742.05    191.30 o
  -2  11   8     6767.84     6699.87    167.01 o
  -1  11   8     9807.36    10021.54    206.65 o
   0  11   8    12868.24    12546.41    219.38 o
   1  11   8     6296.08     6248.17    175.12 o
   2  11   8      497.76      466.48     78.60 o
   3  11   8     8269.22     8418.96    189.00 o
   4  11   8     3044.09     3174.09    136.45 o
   5  11   8     6344.78     6028.27    192.90 o
   6  11   8    12102.73    11963.96    288.43 o
   7  11   8     4175.62     4011.94    181.31 o
   8  11   8     1538.12     1554.09    131.56 o
   9  11   8     2225.95     2212.40    162.68 o
 -11  12   8     3397.66     3696.19    253.49 o
 -10  12   8      112.86     -115.19     93.01 o
  -9  12   8     6538.15     6478.81    313.26 o
  -8  12   8      615.00      494.98    103.37 o
  -7  12   8    10831.63     9988.11    299.25 o
  -6  12   8     1124.31     1074.53    103.61 o
  -5  12   8     8053.04     8101.01    229.45 o
  -4  12   8      576.62      503.76     73.66 o
  -3  12   8     5979.36     6140.08    172.95 o
  -2  12   8      548.71      537.35     67.77 o
  -1  12   8     6937.19     6678.70    204.15 o
   0  12   8      253.21      251.02     47.72 o
   1  12   8    12358.39    12274.66    264.45 o
   2  12   8      180.21      150.00     58.97 o
   3  12   8     4982.61     5345.54    241.77 o
   4  12   8       28.11       14.53     64.11 o
   5  12   8     7393.89     7219.74    237.70 o
   6  12   8     3118.66     3000.62    157.30 o
   7  12   8     5481.09     5404.35    231.07 o
   8  12   8      665.95      592.75    115.61 o
   9  12   8     2852.67     2783.82    212.49 o
 -10  13   8       61.08      149.94    111.67 o
  -9  13   8    11009.68    11595.10    402.18 o
  -8  13   8      106.88      183.08     96.61 o
  -7  13   8     9798.33    10184.27    481.92 o
  -6  13   8       94.58      102.90     70.06 o
  -5  13   8    14564.57    14812.37    341.32 o
  -4  13   8      260.52      222.19     65.74 o
  -3  13   8     8039.91     8505.05    217.91 o
  -2  13   8      387.32      397.81     71.65 o
  -1  13   8     9891.29     9998.51    230.03 o
   0  13   8       61.92       66.65     46.32 o
   1  13   8     9493.97     9289.26    232.44 o
   2  13   8       59.04       56.63     57.77 o
   3  13   8     6414.72     6148.58    199.88 o
   4  13   8       41.61       52.44     48.64 o
   5  13   8     7187.21     7238.69    247.68 o
   6  13   8      960.99      817.81    158.20 o
   7  13   8     6023.49     5857.59    281.54 o
   8  13   8        4.29       78.63     94.12 o
   9  13   8     3023.36     2591.06    256.67 o
 -10  14   8     1399.46     1553.44    182.85 o
  -9  14   8    11042.04    10844.81    398.61 o
  -8  14   8      192.44      223.30    110.26 o
  -7  14   8    12699.07    13485.78    371.33 o
  -6  14   8      161.34      171.64     81.16 o
  -5  14   8     8645.53     8773.11    264.06 o
  -4  14   8     1198.89     1374.15    113.30 o
  -3  14   8    13478.83    13776.98    325.47 o
  -2  14   8      250.59      272.09     71.18 o
  -1  14   8    18032.52    18267.76    360.85 o
   0  14   8      176.24      182.58     66.89 o
   1  14   8    10236.78    10103.99    234.54 o
   2  14   8     3049.47     2870.12    145.17 o
   3  14   8     5309.03     5592.70    201.96 o
   4  14   8     1624.90     1684.09    127.01 o
   5  14   8     4636.96     4937.26    284.94 o
   6  14   8      239.83      254.15    112.81 o
   7  14   8     5305.24     5246.82    252.77 o
   8  14   8     1605.19     1246.70    175.60 o
  -9  15   8     2412.69     2641.87    227.53 o
  -8  15   8     2764.02     2681.54    221.85 o
  -7  15   8     6356.72     6421.26    281.59 o
  -6  15   8     4977.03     4790.24    228.63 o
  -5  15   8     3405.36     3313.68    179.35 o
  -4  15   8     9014.98     9308.80    263.02 o
  -3  15   8     3903.03     3952.85    187.90 o
  -2  15   8     9869.72    10039.81    306.22 o
  -1  15   8     4766.63     4825.66    180.58 o
   0  15   8     6772.28     6531.26    198.37 o
   1  15   8     3776.11     3616.24    128.11 o
   2  15   8     7751.92     7810.45    253.72 o
   3  15   8     3281.91     3193.57    166.63 o
   4  15   8     8660.63     8523.66    277.12 o
   5  15   8     5904.12     5588.33    301.23 o
   6  15   8     3836.84     4434.07    241.84 o
   7  15   8     5384.43     5602.24    314.35 o
   8  15   8     4374.19     4241.26    290.54 o
  -9  16   8     2442.92     2898.08    236.96 o
  -8  16   8     1642.45     1485.85    181.64 o
  -7  16   8     4898.44     5245.89    269.40 o
  -6  16   8     4256.20     4555.68    247.83 o
  -5  16   8     1243.35     1432.93    149.30 o
  -4  16   8     8002.15     7998.55    268.44 o
  -3  16   8     3030.72     2906.76    168.74 o
  -2  16   8     7019.32     6978.92    228.76 o
  -1  16   8     3598.00     3725.97    189.71 o
   0  16   8     5122.64     4832.90    225.03 o
   1  16   8     1536.51     1572.57    110.54 o
   2  16   8     8839.21     8657.48    306.83 o
   3  16   8       56.62        6.47     84.75 o
   4  16   8     6077.91     6073.63    248.00 o
   5  16   8     1856.50     1889.86    136.29 o
   6  16   8     5207.33     4878.60    359.94 o
   7  16   8      796.82      717.74    168.25 o
  -8  17   8     7549.59     7723.05    389.43 o
  -7  17   8     1666.12     1706.62    203.56 o
  -6  17   8     7303.01     8067.01    406.90 o
  -5  17   8      697.51      516.25    123.47 o
  -4  17   8    13754.46    13974.08    363.60 o
  -3  17   8      577.51      423.59    106.24 o
  -2  17   8    14930.37    15734.66    377.61 o
  -1  17   8      266.74      240.66     91.93 o
   0  17   8    18391.20    17856.42    370.42 o
   1  17   8     1108.20     1035.88    129.30 o
   2  17   8    18202.28    18133.99    459.86 o
   3  17   8     1694.76     1858.26    165.50 o
   4  17   8    16814.58    16909.28    458.96 o
   5  17   8      140.97       25.86     99.01 o
   6  17   8    13117.19    12669.13    509.02 o
   7  17   8      127.21       -8.07    144.48 o
  -8  18   8     1281.04      938.06    180.48 o
  -7  18   8     1239.76     1411.88    194.90 o
  -6  18   8     2833.47     3206.56    247.79 o
  -5  18   8     2730.26     2500.98    217.48 o
  -4  18   8     1624.53     1528.69    189.83 o
  -3  18   8     2826.34     2881.56    193.29 o
  -2  18   8     3340.69     3445.38    282.80 o
  -1  18   8      531.57      509.40    107.24 o
   0  18   8     5697.98     5311.20    223.28 o
   1  18   8     1050.35      924.90    109.42 o
   2  18   8     2080.53     2071.04    218.43 o
   3  18   8     3882.26     3693.60    280.23 o
   4  18   8     3927.32     3684.17    271.05 o
   5  18   8      249.22      289.05    134.90 o
   6  18   8     5074.77     5656.95    426.41 o
  -7  19   8     1446.64     1185.52    193.47 o
  -6  19   8     3125.00     3361.78    261.18 o
  -5  19   8     5044.33     4974.44    295.27 o
  -4  19   8     3326.72     2818.53    234.67 o
  -3  19   8     4865.31     4836.25    257.70 o
  -2  19   8     4759.12     4611.00    311.04 o
  -1  19   8     2547.95     2742.78    250.80 o
   0  19   8     6658.19     6657.92    281.64 o
   1  19   8     1712.39     1777.96    195.91 o
   2  19   8     5383.56     5286.19    343.22 o
   3  19   8     3875.71     3644.19    290.27 o
   4  19   8     5867.05     5750.99    344.20 o
   5  19   8     3191.39     3147.07    256.30 o
  -6  20   8      762.84      426.04    201.07 o
  -5  20   8     4337.59     4527.54    290.03 o
  -4  20   8       48.06       45.08    106.97 o
  -3  20   8     3747.39     3038.30    326.93 o
  -2  20   8       50.68     -124.64    107.79 o
  -1  20   8     1719.30     1909.93    184.42 o
   0  20   8      891.42      691.90    140.49 o
   1  20   8     5206.00     5079.66    277.55 o
   2  20   8      198.44      -37.91    138.91 o
   3  20   8     3712.80     2975.18    275.96 o
   4  20   8      131.89       -0.76    144.87 o
  -4  21   8       12.96      -89.73    108.51 o
  -3  21   8     9613.98     9197.10    432.59 o
  -2  21   8      169.96       74.20    122.80 o
  -1  21   8     5561.76     5676.36    273.47 o
   0  21   8      745.41      520.27    140.80 o
   1  21   8     2445.86     2389.06    209.92 o
   2  21   8      100.26      209.35    164.43 o
   3  21   8     3287.77     3245.65    380.61 o
  -2  22   8       39.75      -21.29    123.45 o
  -1  22   8     4802.01     4531.79    257.28 o
   0  22   8      185.78      205.89    138.87 o
 -11   0   9     4970.99     4239.13    406.43 o
  -9   0   9    15579.20    16560.94    474.96 o
  -7   0   9    55307.82    55545.82   1144.40 o
  -5   0   9    19723.96    20181.88    410.78 o
  -3   0   9    19315.23    19990.20    395.17 o
  -1   0   9    67519.31    66804.84   1073.58 o
   1   0   9    75095.95    72398.80   1354.30 o
   3   0   9    41034.82    40812.46   1025.93 o
   5   0   9    29625.81    28724.06   1301.52 o
   7   0   9    31368.84    30822.14   1472.00 o
   9   0   9    21319.55    21860.98    979.18 o
 -12   1   9       16.79       36.21     96.57 o
 -11   1   9      974.94      944.86    130.40 o
 -10   1   9        8.11       -9.41     76.33 o
  -9   1   9     1471.09     1553.33    108.24 o
  -8   1   9      137.89      116.46     58.16 o
  -7   1   9      250.94      237.69     59.25 o
  -6   1   9       96.06       44.80     45.39 o
  -5   1   9     2715.36     2732.49     91.89 o
  -4   1   9      194.25       88.59     32.83 o
  -3   1   9     2505.72     2402.36     72.40 o
  -2   1   9       95.57       91.00     30.29 o
  -1   1   9     3011.77     2947.97     86.03 o
   0   1   9        8.09       10.46     31.58 o
   1   1   9     5011.69     5147.86    120.88 o
   2   1   9       18.56       27.05     31.30 o
   3   1   9     2063.53     2045.92     85.32 o
   4   1   9       33.95       20.55     30.54 o
   5   1   9     1092.65     1059.46     87.86 o
   6   1   9      406.50      465.70     69.87 o
   7   1   9     4593.13     5030.35    213.73 o
   8   1   9      467.48      384.91     90.63 o
   9   1   9      422.59      401.14     91.96 o
  10   1   9       83.43      118.41     71.98 o
 -12   2   9     8744.87     9554.76    363.50 o
 -11   2   9     2201.98     2264.01    205.93 o
 -10   2   9     7148.50     7093.26    289.41 o
  -9   2   9     3429.54     3383.01    151.72 o
  -8   2   9    19626.71    20038.48    372.41 o
  -7   2   9    21422.89    21621.99    380.73 o
  -6   2   9    17204.91    17057.18    312.28 o
  -5   2   9    16167.21    16395.99    251.13 o
  -4   2   9    32559.61    32660.35    402.44 o
  -3   2   9     1712.50     1798.71     64.02 o
  -2   2   9    25674.45    25200.18    374.14 o
  -1   2   9    22080.10    21685.67    269.46 o
   0   2   9    20872.59    20256.49    320.91 o
   1   2   9    23635.09    23179.14    327.50 o
   2   2   9    30445.18    30509.10    490.41 o
   3   2   9     6148.06     5950.79    158.49 o
   4   2   9     4724.54     4898.05    167.75 o
   5   2   9     9294.60     9254.27    363.73 o
   6   2   9    10704.67    11090.77    357.42 o
   7   2   9    18835.08    18876.28    665.76 o
   8   2   9     7994.79     8349.97    342.12 o
   9   2   9     6824.24     7152.28    527.41 o
  10   2   9     2856.06     3012.41    161.23 o
 -12   3   9     1354.10     1233.43    157.74 o
 -11   3   9      358.37      286.43    106.50 o
 -10   3   9     1793.40     2063.25    232.91 o
  -9   3   9     2252.92     2406.43    143.86 o
  -8   3   9      931.69      705.40     92.05 o
  -7   3   9      595.29      624.46     72.80 o
  -6   3   9      381.81      334.44     58.58 o
  -5   3   9     2962.51     2925.23    106.91 o
  -4   3   9      428.26      389.75     41.82 o
  -3   3   9     2244.06     2169.46     64.99 o
  -2   3   9     1076.54     1096.78     55.99 o
  -1   3   9     1478.68     1530.79     55.61 o
   0   3   9      112.80       70.20     27.41 o
   1   3   9        8.67      -48.36     27.39 o
   2   3   9       38.43       85.41     35.92 o
   3   3   9       15.61        4.27     39.93 o
   4   3   9     1514.44     1349.41    209.35 o
   5   3   9     2592.08     2781.79    154.21 o
   6   3   9      163.80      228.25     76.67 o
   7   3   9      381.99      297.47    140.99 o
   8   3   9      134.41      187.92    128.94 o
   9   3   9       51.04       54.25     86.21 o
  10   3   9       67.60       80.98     70.98 o
 -12   4   9    22651.78    23861.75    615.35 o
 -11   4   9       35.00       24.88     85.33 o
 -10   4   9    14042.12    14190.31    414.96 o
  -9   4   9      331.71      298.78     81.30 o
  -8   4   9    31209.21    32012.27    529.69 o
  -7   4   9      821.94      691.18     75.55 o
  -6   4   9    43286.16    43100.45    647.04 o
  -5   4   9     1586.77     1600.88     81.61 o
  -4   4   9    28467.33    28253.60    407.40 o
  -3   4   9      175.30      161.46     29.84 o
  -2   4   9    27358.79    27398.86    368.36 o
  -1   4   9     1526.20     1609.81     67.54 o
   0   4   9    55791.30    55830.33    693.91 o
   1   4   9      727.20      687.05     49.09 o
   2   4   9    27799.08    27497.46    387.74 o
   3   4   9      853.19      839.76     58.09 o
   4   4   9     6180.51     6347.60    332.98 o
   5   4   9       53.81      -18.47     75.33 o
   6   4   9    22656.19    22379.39    783.71 o
   7   4   9     1553.06     1709.63    183.40 o
   8   4   9    11671.24    11662.73    476.01 o
   9   4   9       51.80      -35.95     86.49 o
  10   4   9     2796.44     3061.96    206.33 o
 -12   5   9     2215.89     2218.03    203.29 o
 -11   5   9      196.26      105.97     98.37 o
 -10   5   9     1536.77     1973.11    173.25 o
  -9   5   9      920.79      945.16    105.36 o
  -8   5   9     2443.16     2406.02    128.35 o
  -7   5   9       37.98       -7.27     49.10 o
  -6   5   9     1014.08      909.04     76.72 o
  -5   5   9     1231.49     1337.03     77.74 o
  -4   5   9       44.41       83.73     33.58 o
  -3   5   9      356.80      320.76     34.10 o
  -2   5   9       31.26       -2.52     24.13 o
  -1   5   9      195.57      119.84     33.21 o
   0   5   9       61.91       91.41     33.79 o
   1   5   9     1118.44     1140.99     62.00 o
   2   5   9       35.32       35.87     40.72 o
   3   5   9      248.17      200.80     56.01 o
   4   5   9       33.10       56.03     44.51 o
   5   5   9      139.99       97.41    106.30 o
   6   5   9       81.27      169.97    104.31 o
   7   5   9      129.32      125.12     87.43 o
   8   5   9      145.97      173.27     98.07 o
   9   5   9        8.84       52.68     78.43 o
  10   5   9      369.05      378.60     90.84 o
 -12   6   9    11107.59    11431.96    438.99 o
 -11   6   9     2370.75     2422.68    201.97 o
 -10   6   9     6105.09     6041.48    327.82 o
  -9   6   9     3598.73     3577.78    197.61 o
  -8   6   9    24116.84    24502.50    519.29 o
  -7   6   9     8051.34     7893.72    196.30 o
  -6   6   9    42535.09    42619.08    613.81 o
  -5   6   9     8019.81     7984.75    191.40 o
  -4   6   9    18339.59    18063.38    309.15 o
  -3   6   9     1249.80     1359.25     98.77 o
  -2   6   9    24431.72    23977.87    357.41 o
  -1   6   9     6368.18     6154.71    132.76 o
   0   6   9    49683.93    49305.27    633.38 o
   1   6   9     7856.01     7807.49    146.31 o
   2   6   9    14576.20    14244.69    252.38 o
   3   6   9     7177.49     7191.51    212.63 o
   4   6   9    12354.96    12434.86    373.56 o
   5   6   9     6976.35     7194.53    282.57 o
   6   6   9    18579.81    18772.33    548.38 o
   7   6   9     5023.83     5075.25    231.20 o
   8   6   9    11231.93    11076.97    394.41 o
   9   6   9     5332.91     5745.98    340.19 o
  10   6   9     2880.14     3445.15    204.94 o
 -12   7   9      135.14      -11.39    112.01 o
 -11   7   9      152.63        2.61    101.07 o
 -10   7   9       28.66       20.26     86.16 o
  -9   7   9      782.10      605.22    107.02 o
  -8   7   9      178.40      114.91     63.96 o
  -7   7   9     1246.87     1307.61     91.09 o
  -6   7   9        6.78       70.22     51.22 o
  -5   7   9     1689.26     1894.30    112.34 o
  -4   7   9       10.40       15.61     41.98 o
  -3   7   9     2372.30     2368.58     88.34 o
  -2   7   9     1325.91     1450.63     71.61 o
  -1   7   9     5179.56     5228.25    116.66 o
   0   7   9       23.23      -13.29     31.42 o
   1   7   9     1476.61     1400.96     57.63 o
   2   7   9      508.75      540.75     54.45 o
   3   7   9      667.58      676.79     86.99 o
   4   7   9      419.10      455.99     99.04 o
   5   7   9     3384.69     3159.98    169.98 o
   6   7   9      393.48      512.39    101.93 o
   7   7   9      561.75      405.86    100.73 o
   8   7   9      180.12      279.94     78.63 o
   9   7   9      400.76      478.97     96.15 o
  10   7   9      279.15      184.84    103.53 o
 -12   8   9      622.35      550.85    149.97 o
 -11   8   9     7723.57     8361.54    343.99 o
 -10   8   9       31.08       21.33     91.52 o
  -9   8   9    10105.71    10325.31    307.39 o
  -8   8   9     2498.40     2507.26    132.02 o
  -7   8   9    31323.27    31617.11    509.48 o
  -6   8   9     3967.63     4155.96    149.84 o
  -5   8   9    31225.58    31250.61    511.57 o
  -4   8   9       58.10       14.51     48.58 o
  -3   8   9    20049.13    20170.14    322.91 o
  -2   8   9      454.88      466.21     50.39 o
  -1   8   9    50324.66    49719.07    620.32 o
   0   8   9     4217.41     4112.95    116.85 o
   1   8   9    41678.00    40093.80    553.69 o
   2   8   9      515.26      453.46     55.81 o
   3   8   9    25618.23    25444.83    504.49 o
   4   8   9      267.12      154.60     76.33 o
   5   8   9    24938.05    24897.80    643.38 o
   6   8   9      791.21      833.51    184.08 o
   7   8   9    27669.84    26359.99    819.93 o
   8   8   9      412.00      418.79    146.38 o
   9   8   9    15933.32    17483.78    516.36 o
  10   8   9      128.65      236.68    108.99 o
 -11   9   9      171.65      196.68    112.13 o
 -10   9   9       49.80       40.24     95.77 o
  -9   9   9     1867.51     2037.99    178.32 o
  -8   9   9       95.94       18.04     69.38 o
  -7   9   9      831.54      768.53     91.31 o
  -6   9   9      268.32      217.71     66.60 o
  -5   9   9     2817.26     2691.07    131.05 o
  -4   9   9      941.19      897.75     80.31 o
  -3   9   9     2496.66     2702.56    136.89 o
  -2   9   9      240.30      223.84     51.10 o
  -1   9   9     1750.20     1814.85     83.48 o
   0   9   9     1650.63     1713.28     84.52 o
   1   9   9     1624.25     1653.81     82.52 o
   2   9   9      796.10      540.60     52.70 o
   3   9   9      689.07      689.65     81.75 o
   4   9   9     1082.68      815.28     97.27 o
   5   9   9     2998.33     2909.41    353.36 o
   6   9   9     1084.83      891.14    167.62 o
   7   9   9     1937.27     1945.73    159.28 o
   8   9   9        3.48      -59.23     67.50 o
   9   9   9      779.85     1081.76    168.79 o
 -11  10   9     3796.13     3651.31    253.38 o
 -10  10   9     5684.65     5672.47    287.46 o
  -9  10   9     4809.22     5243.21    268.48 o
  -8  10   9     8249.26     8096.33    293.27 o
  -7  10   9    17590.28    18073.37    626.87 o
  -6  10   9     6581.24     6755.55    208.00 o
  -5  10   9    15199.10    15356.57    318.31 o
  -4  10   9    13399.14    13238.27    283.33 o
  -3  10   9    10079.81     9992.49    224.86 o
  -2  10   9    10162.17     9833.24    218.35 o
  -1  10   9    20750.22    20459.74    323.41 o
   0  10   9     6266.49     6225.96    160.22 o
   1  10   9    26375.00    25877.85    388.07 o
   2  10   9    12323.75    12518.41    234.50 o
   3  10   9     7913.58     7986.33    219.16 o
   4  10   9    11707.21    11832.23    296.10 o
   5  10   9     9487.35     9580.12    412.71 o
   6  10   9     4185.72     4622.32    291.32 o
   7  10   9    24477.25    24574.97    642.47 o
   8  10   9     4342.11     4317.47    225.81 o
   9  10   9     6450.14     7398.63    379.86 o
 -11  11   9     1279.99     1153.65    171.32 o
 -10  11   9     1051.66     1065.37    155.73 o
  -9  11   9     1980.56     1753.97    177.53 o
  -8  11   9      339.26      259.47     98.77 o
  -7  11   9      110.58      102.24     76.12 o
  -6  11   9       55.48       82.29     66.28 o
  -5  11   9     1195.22     1191.60    101.39 o
  -4  11   9       47.85        1.26     51.79 o
  -3  11   9     2364.40     2376.61    130.57 o
  -2  11   9      213.97      154.16     58.06 o
  -1  11   9     1495.42     1565.18     86.36 o
   0  11   9      206.20      179.02     50.78 o
   1  11   9       79.18       48.60     51.71 o
   2  11   9     1222.44     1260.09    149.53 o
   3  11   9      338.42      389.88     77.86 o
   4  11   9       17.72       76.51     70.04 o
   5  11   9      835.09      738.94    121.72 o
   6  11   9      133.23      223.28     73.87 o
   7  11   9      311.44      217.62     88.91 o
   8  11   9      271.93      293.95     90.11 o
   9  11   9       41.66       13.12    128.40 o
 -10  12   9    12222.29    11546.14    416.07 o
  -9  12   9       41.54      -48.17     95.83 o
  -8  12   9    23748.94    23919.78    563.39 o
  -7  12   9     5475.07     5281.52    263.32 o
  -6  12   9    18443.79    18779.90    402.81 o
  -5  12   9      115.43       98.49     65.95 o
  -4  12   9    16870.93    17880.74    361.17 o
  -3  12   9      242.00      219.81     63.10 o
  -2  12   9    19874.12    20060.62    375.31 o
  -1  12   9     2735.01     2846.12    129.38 o
   0  12   9    17407.78    17172.61    298.80 o
   1  12   9     5725.68     5580.60    173.86 o
   2  12   9    14768.30    14577.03    348.09 o
   3  12   9       44.23       16.52     48.44 o
   4  12   9    10366.85    10882.08    328.09 o
   5  12   9     1003.24     1088.74    128.85 o
   6  12   9     8515.37     8687.75    290.99 o
   7  12   9     3881.47     4016.66    201.26 o
   8  12   9     9139.93    10107.30    365.12 o
 -10  13   9     1011.96     1130.21    171.94 o
  -9  13   9      589.77      253.80    125.02 o
  -8  13   9     2208.94     2157.60    193.14 o
  -7  13   9       49.99       96.93     89.11 o
  -6  13   9     1215.47     1187.52    126.38 o
  -5  13   9      943.86      775.85    100.38 o
  -4  13   9      184.24      203.42     72.46 o
  -3  13   9        8.54       49.61     66.47 o
  -2  13   9      736.21      596.46     81.29 o
  -1  13   9      388.11      189.23     70.21 o
   0  13   9       97.14       35.17     51.45 o
   1  13   9      323.38      194.20     62.73 o
   2  13   9      437.54      410.64     76.83 o
   3  13   9       98.24       75.48     67.31 o
   4  13   9      155.01      114.03     89.35 o
   5  13   9       47.97       26.58     79.66 o
   6  13   9      241.10      263.47    109.78 o
   7  13   9        5.24      236.13    109.61 o
   8  13   9       26.11      107.21    112.56 o
  -9  14   9     2946.14     3171.33    243.58 o
  -8  14   9    19320.79    19980.73    555.32 o
  -7  14   9      187.10      150.14     97.79 o
  -6  14   9    22857.35    23711.71    558.26 o
  -5  14   9     1991.78     1793.23    151.35 o
  -4  14   9    16834.22    17386.66    387.03 o
  -3  14   9     6930.13     7065.95    232.36 o
  -2  14   9    22547.66    21998.37    440.73 o
  -1  14   9      131.79      128.81     71.21 o
   0  14   9    32942.30    32003.52    563.88 o
   1  14   9     1003.28     1163.76    107.00 o
   2  14   9    13358.92    13195.82    379.96 o
   3  14   9     6093.02     6224.21    245.02 o
   4  14   9     7931.21     8212.58    393.94 o
   5  14   9     2331.78     2340.21    198.17 o
   6  14   9    13995.60    14054.05    473.34 o
   7  14   9      561.18      522.52    164.55 o
   8  14   9     7438.47     7937.67    454.94 o
  -9  15   9       87.94      -71.53    120.24 o
  -8  15   9        6.77      -60.13    112.42 o
  -7  15   9      271.89       56.94    107.33 o
  -6  15   9       60.05       28.86     95.00 o
  -5  15   9       91.06       71.69     88.19 o
  -4  15   9        8.89       29.34     81.10 o
  -3  15   9     1012.16     1074.62    114.70 o
  -2  15   9       89.21       19.77     71.26 o
  -1  15   9     1679.36     1979.64    172.23 o
   0  15   9      162.80      222.60     80.98 o
   1  15   9      285.61      237.03     97.37 o
   2  15   9      154.43      -40.54     91.05 o
   3  15   9      539.08      484.72    123.05 o
   4  15   9      305.63      156.86    113.15 o
   5  15   9     1258.79     1026.76    225.23 o
   6  15   9       79.00      119.33    119.14 o
   7  15   9     1475.88     1898.60    187.71 o
  -8  16   9     1067.24     1130.18    181.98 o
  -7  16   9    10993.78    10125.74    549.21 o
  -6  16   9     6401.71     6695.14    299.08 o
  -5  16   9    13685.46    13870.90    386.72 o
  -4  16   9     1700.10     1806.04    154.98 o
  -3  16   9    17941.54    18575.18    471.32 o
  -2  16   9     1399.81     1380.89    153.67 o
  -1  16   9    15626.05    15643.59    444.48 o
   0  16   9    10365.81    10288.82    370.97 o
   1  16   9    17139.57    16459.14    509.25 o
   2  16   9     1781.92     1924.11    206.20 o
   3  16   9    19683.39    20061.71    513.11 o
   4  16   9      582.23      493.00    109.63 o
   5  16   9    18479.22    18695.13    670.14 o
   6  16   9     3650.91     3665.91    243.38 o
  -8  17   9       84.65      153.66    135.43 o
  -7  17   9      360.25      211.67    147.41 o
  -6  17   9       23.69      105.29    116.73 o
  -5  17   9      342.73      360.89    111.94 o
  -4  17   9      284.19      301.51    102.28 o
  -3  17   9      537.61      586.42    108.56 o
  -2  17   9       95.80       62.73     92.74 o
  -1  17   9     2597.81     2434.94    191.51 o
   0  17   9      614.61      365.10    109.13 o
   1  17   9     1102.87     1430.93    181.66 o
   2  17   9       53.82      -17.77    107.64 o
   3  17   9      774.45      789.46    137.57 o
   4  17   9       16.85       41.75     93.32 o
   5  17   9     2733.54     2819.42    234.08 o
   6  17   9       22.56       -8.78    136.56 o
  -7  18   9    11119.85    10991.38    505.98 o
  -6  18   9      573.75      351.21    132.86 o
  -5  18   9    10138.76    10226.25    399.21 o
  -4  18   9     4182.04     4368.21    238.49 o
  -3  18   9     6656.83     7195.73    306.88 o
  -2  18   9     4284.67     4187.57    237.92 o
  -1  18   9    14857.20    14955.21    508.49 o
   0  18   9     1939.75     1739.21    149.57 o
   1  18   9    10688.46    11153.25    548.56 o
   2  18   9     5891.84     4960.27    272.75 o
   3  18   9     9941.30    10333.67    395.24 o
   4  18   9     4271.42     4147.62    329.52 o
   5  18   9    10306.90    10336.97    558.74 o
  -6  19   9       75.11     -174.71    110.00 o
  -5  19   9     1326.42     1200.89    174.19 o
  -4  19   9       16.62       68.18    113.25 o
  -3  19   9     1066.47     1043.36    166.57 o
  -2  19   9     1254.80     1401.91    174.55 o
  -1  19   9     1731.44     1740.97    151.26 o
   0  19   9       26.62       89.09     99.76 o
   1  19   9      497.53      454.56    148.70 o
   2  19   9      254.60      -16.55    133.38 o
   3  19   9      354.18       63.98    141.63 o
   4  19   9      325.15       76.87    140.40 o
  -5  20   9      417.56      365.10    146.35 o
  -4  20   9     9970.80     9929.67    452.48 o
  -3  20   9      419.72      528.07    162.23 o
  -2  20   9     9195.01     8981.57    456.06 o
  -1  20   9     3622.43     3522.38    216.30 o
   0  20   9     6535.53     6420.14    301.72 o
   1  20   9     1995.82     2209.99    265.42 o
   2  20   9     6333.57     5852.84    372.79 o
   3  20   9     1133.15     1022.69    227.63 o
  -3  21   9      209.35      141.48    282.17 o
  -2  21   9      141.68        2.79    124.82 o
  -1  21   9       22.67      -49.75    107.75 o
   0  21   9      121.51       57.26    128.70 o
   1  21   9      146.22      156.18    307.06 o
 -12   0  10    10338.80    10263.74    543.16 o
 -10   0  10     3820.75     3588.64    313.23 o
  -8   0  10    15627.58    15695.01    739.58 o
  -6   0  10    29317.06    29731.77    675.34 o
  -4   0  10    19255.27    19509.00    422.61 o
  -2   0  10    29626.97    30195.69    584.75 o
   0   0  10    53976.03    52892.00   1044.49 o
   2   0  10    47860.41    46921.72   1502.59 o
   4   0  10    19021.93    19641.93    765.20 o
  10   0  10    10112.43    10624.41    560.04 o
 -12   1  10     5262.25     5772.67    295.28 o
 -11   1  10      244.55      317.58    115.38 o
 -10   1  10      586.05      427.19    117.96 o
  -9   1  10      744.06      729.23     91.37 o
  -8   1  10      809.25      704.36     83.73 o
  -7   1  10     3587.21     3713.14    143.44 o
  -6   1  10     8672.20     8747.79    205.59 o
  -5   1  10     1923.69     1890.38     93.42 o
  -4   1  10     4683.20     4786.30    122.19 o
  -3   1  10     2568.93     2452.80     86.96 o
  -2   1  10      234.35      189.03     40.56 o
  -1   1  10     2352.95     2385.00     72.31 o
   0   1  10     6398.37     6718.39    155.63 o
   1   1  10     1959.60     1893.98     82.56 o
   2   1  10     4741.81     4829.30    188.75 o
   3   1  10      717.00      650.19     57.73 o
   4   1  10     1140.92     1223.00     74.96 o
   5   1  10      286.68      202.56     48.36 o
   6   1  10     6278.77     5927.40    341.94 o
   7   1  10      822.48      506.15    112.09 o
   8   1  10     6455.63     6964.19    420.91 o
   9   1  10      410.88      585.51    166.95 o
  10   1  10     1076.13     1031.59    182.43 o
 -12   2  10     5419.93     6421.16    333.70 o
 -11   2  10     4963.80     5036.18    309.48 o
 -10   2  10     3264.75     3325.99    210.90 o
  -9   2  10     2707.08     3062.03    168.10 o
  -8   2  10     4755.47     4938.43    174.09 o
  -7   2  10     9310.17     9547.44    226.59 o
  -6   2  10    19278.48    19387.73    347.51 o
  -5   2  10    21533.56    21179.64    357.67 o
  -4   2  10     6798.51     7196.03    159.85 o
  -3   2  10     5917.93     6093.17    143.52 o
  -2   2  10     7761.03     7638.42    161.89 o
  -1   2  10     7898.52     7490.14    137.70 o
   0   2  10    19968.32    20149.18    330.12 o
   1   2  10    17192.15    17221.99    283.40 o
   2   2  10    21166.54    20621.04    352.29 o
   3   2  10    11083.45    11329.95    335.47 o
   4   2  10     8617.41     8797.55    218.70 o
   5   2  10    21453.32    21021.28    618.66 o
   6   2  10     8844.57     8424.05    473.82 o
   7   2  10     8926.58     8585.51    488.51 o
   8   2  10    14537.19    15531.87    801.84 o
   9   2  10     5741.47     5983.84    460.88 o
 -12   3  10      703.99      505.20    197.72 o
 -11   3  10     2441.98     2232.85    195.56 o
 -10   3  10      136.21       44.94     86.87 o
  -9   3  10     1663.59     1928.99    132.64 o
  -8   3  10      137.97       63.93     58.89 o
  -7   3  10     4891.83     5099.66    166.99 o
  -6   3  10      425.75      263.05     75.24 o
  -5   3  10     6798.03     6609.83    169.58 o
  -4   3  10       95.49       83.89     41.12 o
  -3   3  10     4277.43     4267.27    134.04 o
  -2   3  10     1695.57     1520.38     87.11 o
  -1   3  10     6411.06     6440.12    132.04 o
   0   3  10       35.49       30.78     31.82 o
   1   3  10     8086.82     8134.79    164.32 o
   2   3  10     1907.94     1946.97     95.09 o
   3   3  10     6011.48     6276.95    154.30 o
   4   3  10      315.70      314.89     55.28 o
   5   3  10     1669.40     1645.60    142.19 o
   6   3  10      620.48      426.79    129.33 o
   7   3  10     4140.41     4404.45    347.82 o
   8   3  10     1376.66     1123.99    213.20 o
   9   3  10     3960.53     4766.78    281.39 o
 -12   4  10      211.82      119.01    117.57 o
 -11   4  10    15710.84    14941.54    493.58 o
 -10   4  10       33.30      -27.63     85.16 o
  -9   4  10    12273.57    12775.79    352.26 o
  -8   4  10      523.13      415.50     75.77 o
  -7   4  10    21162.04    21042.68    382.79 o
  -6   4  10      248.17      240.59     57.60 o
  -5   4  10    34005.22    34204.36    557.91 o
  -4   4  10      183.13      165.94     42.89 o
  -3   4  10    17703.16    17392.55    261.53 o
  -2   4  10      279.23      239.75     38.81 o
  -1   4  10    13778.38    14181.83    207.82 o
   0   4  10     1384.34     1394.14     60.61 o
   1   4  10    28922.13    28979.84    436.38 o
   2   4  10      807.39      802.58     72.75 o
   3   4  10     7796.15     7718.98    188.45 o
   4   4  10       32.22       51.46     46.62 o
   5   4  10     9945.62    10007.68    551.51 o
   6   4  10     1705.91     1353.65    214.37 o
   7   4  10     9899.10     9718.32    605.50 o
   8   4  10     1022.06      780.15    138.64 o
   9   4  10     5135.76     5784.29    336.81 o
 -12   5  10      117.94      178.58    122.34 o
 -11   5  10     4860.95     4995.26    297.64 o
 -10   5  10      292.66       59.44    100.20 o
  -9   5  10     1669.96     1748.65    161.61 o
  -8   5  10      251.79      149.12     67.74 o
  -7   5  10     5810.91     6199.44    197.99 o
  -6   5  10       73.46       29.66     53.33 o
  -5   5  10    10334.95    10741.01    250.07 o
  -4   5  10      822.42      821.00     70.91 o
  -3   5  10     2501.16     2377.06     88.27 o
  -2   5  10      155.73       87.09     37.34 o
  -1   5  10     6562.30     6628.67    134.82 o
   0   5  10       31.87        8.15     33.07 o
   1   5  10    12722.97    12192.02    241.78 o
   2   5  10       17.56        9.28     36.40 o
   3   5  10     6314.32     6447.43    181.80 o
   4   5  10       29.01       11.00     65.16 o
   5   5  10     4149.38     4379.61    219.62 o
   6   5  10     1768.34     2109.05    280.80 o
   7   5  10     6783.20     6909.13    515.16 o
   8   5  10      409.89      442.24    135.60 o
   9   5  10     3742.01     3936.44    216.55 o
 -11   6  10     9512.00     9516.94    548.37 o
 -10   6  10     3423.16     3628.78    249.19 o
  -9   6  10     6950.47     7249.15    296.48 o
  -8   6  10     4556.46     4953.23    224.12 o
  -7   6  10    13915.84    13834.23    322.23 o
  -6   6  10     9569.17     9666.98    215.83 o
  -5   6  10    26862.00    26413.29    417.93 o
  -4   6  10     4136.12     4219.34    165.87 o
  -3   6  10     7639.29     7488.44    156.36 o
  -2   6  10     6668.14     6620.27    155.14 o
  -1   6  10    17131.21    17295.64    267.67 o
   0   6  10     7688.48     7338.87    163.10 o
   1   6  10    28454.24    27830.21    458.38 o
   2   6  10     9618.00     9558.84    214.70 o
   3   6  10    12718.93    12361.12    312.58 o
   4   6  10     6828.62     7502.97    546.09 o
   5   6  10     5177.79     5187.33    268.46 o
   6   6  10     3368.61     3615.54    298.34 o
   7   6  10     9259.71     9337.97    345.78 o
   8   6  10     5572.33     6014.13    279.75 o
   9   6  10     4589.97     4680.28    264.12 o
 -11   7  10     1679.50     1930.03    202.61 o
 -10   7  10     1762.03     1698.45    190.99 o
  -9   7  10     1312.55     1043.65    141.37 o
  -8   7  10      646.66      443.95     98.93 o
  -7   7  10     6736.66     7280.31    199.71 o
  -6   7  10     2199.14     2209.09    111.85 o
  -5   7  10     6761.96     6855.35    175.99 o
  -4   7  10     2861.58     2704.37    144.36 o
  -3   7  10      162.98      118.22     49.35 o
  -2   7  10      789.68      791.41     60.01 o
  -1   7  10     5608.43     5549.95    130.12 o
   0   7  10     3328.42     3471.84    121.71 o
   1   7  10    10986.89    10876.20    268.74 o
   2   7  10     3490.58     3293.72    187.03 o
   3   7  10      957.57     1037.77     97.71 o
   4   7  10     1445.00     1709.94    182.09 o
   5   7  10     2012.68     1822.32    198.76 o
   6   7  10     2808.58     2741.97    191.25 o
   7   7  10     3110.66     3159.82    210.52 o
   8   7  10     1779.40     2135.04    156.08 o
   9   7  10      750.69      631.51    107.22 o
 -11   8  10      302.10      147.25    114.56 o
 -10   8  10     4346.68     4579.68    263.50 o
  -9   8  10       99.01      -18.00     83.63 o
  -8   8  10     7527.70     8203.95    252.72 o
  -7   8  10     1112.30     1110.84    100.70 o
  -6   8  10    17687.47    18042.96    393.66 o
  -5   8  10      343.38      215.05     74.29 o
  -4   8  10    17696.06    17889.49    358.37 o
  -3   8  10      616.49      616.40     74.89 o
  -2   8  10    21172.75    21364.06    343.75 o
  -1   8  10      795.69      622.55     50.96 o
   0   8  10    38456.00    38380.83    568.11 o
   1   8  10     3291.70     3359.59    121.91 o
   2   8  10    34590.59    33579.29    988.89 o
   3   8  10     1713.32     1440.03    117.00 o
   4   8  10    15626.42    16386.44    633.41 o
   5   8  10       25.13      -77.65     97.56 o
   6   8  10    30502.16    31121.94    902.65 o
   7   8  10      729.92      580.31    130.91 o
   8   8  10    23559.19    23960.64    638.96 o
   9   8  10     1010.08      909.53    143.69 o
 -11   9  10      392.68      325.38    137.18 o
 -10   9  10      472.40      401.87    170.55 o
  -9   9  10     1112.05      819.52    137.58 o
  -8   9  10     2023.72     2252.35    155.84 o
  -7   9  10      448.73      319.36     80.64 o
  -6   9  10     5985.88     6045.21    208.41 o
  -5   9  10      170.02      169.26     64.32 o
  -4   9  10     3483.41     3578.47    175.08 o
  -3   9  10     3271.04     3315.63    152.10 o
  -2   9  10     1791.59     1751.39     98.26 o
  -1   9  10       21.98       23.53     41.92 o
   0   9  10     2321.52     2483.36    115.73 o
   1   9  10       48.22       45.44     42.05 o
   2   9  10     6179.75     6103.30    199.93 o
   3   9  10      699.44      656.95     92.77 o
   4   9  10     1007.85      907.44    153.83 o
   5   9  10      276.43      375.22    144.34 o
   6   9  10     2797.03     3003.49    235.37 o
   7   9  10       17.80       60.45    105.41 o
   8   9  10     3637.33     3928.07    415.68 o
   9   9  10       49.71      190.24    122.95 o
 -10  10  10     3442.87     3810.70    288.64 o
  -9  10  10     4267.25     4444.75    280.63 o
  -8  10  10     5267.10     5181.43    264.42 o
  -7  10  10     3113.76     3363.15    181.39 o
  -6  10  10    14019.97    13922.17    329.71 o
  -5  10  10     7618.29     7481.33    230.40 o
  -4  10  10    10323.99    10483.62    252.30 o
  -3  10  10     5781.89     5494.91    182.12 o
  -2  10  10     9301.07     9083.30    216.22 o
  -1  10  10     8296.03     8353.26    183.85 o
   0  10  10    19924.15    20019.94    372.76 o
   1  10  10     7313.79     7432.28    222.27 o
   2  10  10    14096.36    14541.04    379.59 o
   3  10  10     6325.70     6343.57    257.09 o
   4  10  10     8491.25     7944.02    265.84 o
   5  10  10     6209.17     6112.34    246.24 o
   6  10  10    12864.68    12411.56    609.03 o
   7  10  10     2045.80     1753.37    193.47 o
   8  10  10    13523.48    15552.42    573.91 o
 -10  11  10      745.87      680.82    156.08 o
  -9  11  10     2959.43     3027.30    363.69 o
  -8  11  10      113.65       27.28     96.70 o
  -7  11  10     1715.61     1569.44    137.16 o
  -6  11  10     1297.96     1347.76    164.25 o
  -5  11  10     3473.26     3598.89    171.31 o
  -4  11  10      170.24      106.02     65.35 o
  -3  11  10     1682.12     1636.03    115.43 o
  -2  11  10     1871.55     1780.36    116.99 o
  -1  11  10     3938.56     4052.55    136.59 o
   0  11  10       95.81      161.93     65.78 o
   1  11  10     5210.88     5136.76    193.35 o
   2  11  10     1751.09     1742.10    131.20 o
   3  11  10     4415.95     4499.91    234.14 o
   4  11  10       85.51       41.11     83.58 o
   5  11  10     2479.17     2126.57    184.34 o
   6  11  10      256.82      276.92     98.72 o
   7  11  10     1319.73     1496.29    121.36 o
   8  11  10     3198.90     3401.35    486.62 o
 -10  12  10      139.04      349.72    137.70 o
  -9  12  10    14371.23    15197.47    518.35 o
  -8  12  10      143.38      324.72    115.59 o
  -7  12  10    19051.45    19433.87    490.43 o
  -6  12  10     2597.32     2795.94    170.74 o
  -5  12  10    11163.30    11307.03    312.67 o
  -4  12  10      616.57      503.07    100.88 o
  -3  12  10    13163.47    13560.78    332.24 o
  -2  12  10       71.92      113.48     77.60 o
  -1  12  10    12595.93    12954.82    333.88 o
   0  12  10     3980.61     4078.34    207.20 o
   1  12  10    13040.57    12572.77    327.91 o
   2  12  10     2996.85     2919.60    146.77 o
   3  12  10    10414.66    10990.92    383.10 o
   4  12  10      139.46      112.39     96.04 o
   5  12  10     6986.02     6878.77    288.18 o
   6  12  10     1140.47     1383.70    132.11 o
   7  12  10     4049.82     3841.93    244.67 o
   8  12  10     2877.83     2909.42    237.26 o
  -9  13  10     1643.35     1566.30    200.37 o
  -8  13  10       12.33       -2.75     98.82 o
  -7  13  10     3054.69     3073.32    222.11 o
  -6  13  10     1566.01     1586.84    203.28 o
  -5  13  10     7480.67     7470.79    262.01 o
  -4  13  10      428.52      341.12     86.39 o
  -3  13  10     3443.50     3620.77    177.55 o
  -2  13  10      904.29      933.96    113.63 o
  -1  13  10     8382.50     8488.54    250.76 o
   0  13  10      434.70      381.35     90.32 o
   1  13  10     5573.07     5542.08    309.95 o
   2  13  10      124.13      101.34     70.65 o
   3  13  10     4392.73     4330.40    341.45 o
   4  13  10      203.34      174.02    105.89 o
   5  13  10     4375.49     4389.70    274.22 o
   6  13  10      338.55      338.58    113.34 o
   7  13  10     3642.94     4087.06    242.52 o
  -9  14  10     7429.31     8049.98    394.13 o
  -8  14  10     2273.53     2020.34    216.81 o
  -7  14  10    17344.80    17146.62    496.37 o
  -6  14  10     1284.42     1257.09    148.22 o
  -5  14  10    14094.01    14142.04    401.37 o
  -4  14  10     4644.20     4523.91    211.62 o
  -3  14  10     6865.78     7441.65    349.30 o
  -2  14  10     5016.40     4859.49    285.54 o
  -1  14  10    13771.88    14341.21    405.83 o
   0  14  10      757.68      530.26    112.59 o
   1  14  10    13150.36    13265.34    388.35 o
   2  14  10      422.13      316.70     97.44 o
   3  14  10     9139.66     8637.53    498.09 o
   4  14  10     2986.71     2692.20    244.30 o
   5  14  10     7866.57     7834.59    341.60 o
   6  14  10     1115.68     1116.14    162.23 o
   7  14  10     8523.93     9087.24    383.15 o
  -8  15  10     1352.00     1334.78    194.60 o
  -7  15  10     4985.52     4909.06    327.20 o
  -6  15  10       98.62      -14.68     97.69 o
  -5  15  10     6399.68     5975.50    272.47 o
  -4  15  10     1446.19     1806.00    161.58 o
  -3  15  10     2856.77     2800.15    204.53 o
  -2  15  10     2056.09     2319.53    171.06 o
  -1  15  10     6066.66     5799.78    270.52 o
   0  15  10      191.59       57.31    105.43 o
   1  15  10     6997.79     7124.76    290.38 o
   2  15  10      499.71      399.64    111.86 o
   3  15  10     1500.14     1449.44    140.60 o
   4  15  10     2226.01     2383.88    245.61 o
   5  15  10     1101.62     1220.11    174.05 o
   6  15  10      594.50      584.09    152.35 o
  -8  16  10     7360.81     8035.69    402.46 o
  -7  16  10     1766.85     1814.03    230.99 o
  -6  16  10     7658.20     7620.96    319.43 o
  -5  16  10     3373.42     3228.61    226.63 o
  -4  16  10    13551.29    13774.17    407.95 o
  -3  16  10     2462.34     2288.88    195.14 o
  -2  16  10    15368.17    14970.26    444.66 o
  -1  16  10     1206.40     1284.17    158.75 o
   0  16  10    13014.02    12990.57    510.58 o
   1  16  10     3947.79     3937.70    283.59 o
   2  16  10    14108.50    13394.67    496.80 o
   3  16  10      484.76      381.07    105.30 o
   4  16  10    14883.48    14701.73    530.78 o
   5  16  10      517.35      576.63    156.35 o
  -7  17  10       71.00      145.17    127.25 o
  -6  17  10     2689.90     2637.92    238.04 o
  -5  17  10        0.75       10.32    102.03 o
  -4  17  10     3806.40     3963.41    243.61 o
  -3  17  10      716.93      584.10    129.47 o
  -2  17  10     2517.37     2596.04    206.34 o
  -1  17  10      113.94      112.74     93.17 o
   0  17  10      727.08      570.42    173.87 o
   1  17  10      323.17      158.95    143.06 o
   2  17  10     3092.92     3359.19    241.03 o
   3  17  10       19.44      -16.36    112.70 o
   4  17  10     1489.46     1562.37    357.99 o
   5  17  10      491.25      420.91    240.15 o
  -6  18  10     5980.42     5801.78    392.77 o
  -5  18  10      716.77      486.66    132.14 o
  -4  18  10     5171.90     4899.41    272.87 o
  -3  18  10     2008.93     2248.70    198.13 o
  -2  18  10     9505.40     9234.82    467.88 o
  -1  18  10     2896.02     2926.22    176.53 o
   0  18  10    11327.33    11773.81    465.87 o
   1  18  10      637.49      507.89    132.35 o
   2  18  10     9823.86     9875.20    374.20 o
   3  18  10     3874.17     4257.54    255.51 o
   4  18  10     8622.33     8454.90    435.47 o
  -5  19  10      947.07      815.93    195.78 o
  -4  19  10       70.97      -67.20    133.57 o
  -3  19  10     2494.92     2690.88    215.73 o
  -2  19  10      167.52      136.54    119.30 o
  -1  19  10     2774.86     2419.66    222.61 o
   0  19  10      613.55      384.97    148.47 o
   1  19  10      511.41      711.33    161.09 o
   2  19  10     1169.15     1216.35    176.19 o
  -3  20  10     9034.29     8414.43    509.82 o
  -2  20  10      909.89      815.85    187.37 o
  -1  20  10     5933.77     5626.43    297.62 o
   0  20  10     3820.69     4365.57    363.60 o
 -11   0  11      373.36      197.86    181.60 o
  -9   0  11      607.33      589.77    163.07 o
  -7   0  11     1683.29     1652.96    207.00 o
  -5   0  11     1451.80     1361.11    141.73 o
  -3   0  11     1211.08     1177.02    131.78 o
  -1   0  11     6670.17     6754.08    350.26 o
   1   0  11     8249.47     8223.09    358.71 o
   3   0  11     4284.52     4501.46    908.83 o
   5   0  11    10655.97    10579.96    681.82 o
   7   0  11     8132.00     7854.61    418.36 o
 -11   1  11    22020.23    23069.32    726.69 o
 -10   1  11     3369.61     3440.39    269.46 o
  -9   1  11     3895.04     4113.81    230.55 o
  -8   1  11     1382.32     1572.75    175.39 o
  -7   1  11    11046.24    11270.65    452.89 o
  -6   1  11     9193.40     9311.48    279.94 o
  -5   1  11    28912.91    28693.61    515.40 o
  -4   1  11     9261.04     9010.12    218.97 o
  -3   1  11     6538.43     6495.92    255.58 o
  -2   1  11     3115.64     3304.90    101.30 o
  -1   1  11    12544.51    12274.59    230.59 o
   0   1  11     9492.18     9492.60    264.49 o
   1   1  11    29129.54    29367.34    587.57 o
   2   1  11     8577.33     8620.05    206.56 o
   3   1  11    16827.20    16150.22    460.10 o
   4   1  11     2301.78     2368.51    193.94 o
   5   1  11     6460.66     6548.26    343.76 o
   6   1  11     2844.52     2835.29    155.70 o
   7   1  11    12516.18    13856.47    689.17 o
   8   1  11     2588.10     2835.06    256.70 o
   9   1  11    13373.43    15064.33    809.29 o
 -11   2  11     1440.78     1306.47    193.34 o
 -10   2  11      502.15      532.39    136.58 o
  -9   2  11      998.66      976.17    131.65 o
  -8   2  11      944.26      790.94    125.97 o
  -7   2  11     3398.24     3389.26    176.87 o
  -6   2  11     1127.98     1029.93     94.21 o
  -5   2  11     2241.63     2013.78    129.91 o
  -4   2  11     4128.22     3866.58    214.75 o
  -3   2  11     2107.85     2095.07    116.24 o
  -2   2  11     2281.74     2429.87     90.70 o
  -1   2  11     3956.00     3817.29    117.90 o
   0   2  11      686.23      655.41     86.22 o
   1   2  11     3878.82     4002.40    159.81 o
   2   2  11      658.48      609.00     62.08 o
   3   2  11     5531.65     5546.18    191.86 o
   4   2  11     2148.87     2085.32    137.89 o
   5   2  11     1145.10     1281.45    231.28 o
   6   2  11      444.38      184.59    107.19 o
   7   2  11     2687.87     3036.30    279.82 o
   8   2  11      702.63      431.69    155.00 o
   9   2  11     1384.67     1322.10    235.54 o
 -11   3  11     1410.79     1283.47    187.91 o
 -10   3  11    13081.80    13913.59    512.36 o
  -9   3  11      290.44      221.06     96.76 o
  -8   3  11     9424.09     9419.01    381.86 o
  -7   3  11     3507.97     3237.93    175.92 o
  -6   3  11    26435.47    25870.07    535.88 o
  -5   3  11     2313.07     2273.88    119.24 o
  -4   3  11    36646.57    36235.35    608.24 o
  -3   3  11     1749.30     1662.48    108.65 o
  -2   3  11    15355.78    14909.34    259.86 o
  -1   3  11      123.52      148.42     46.77 o
   0   3  11    23240.67    23792.51    510.20 o
   1   3  11     2848.49     2859.21    137.80 o
   2   3  11    21182.67    21188.01    373.16 o
   3   3  11     3654.64     3588.16    159.26 o
   4   3  11     9398.28     9256.43    311.62 o
   5   3  11      196.72      202.52     64.61 o
   6   3  11     8295.79     8770.88    538.48 o
   7   3  11     1627.78     1861.56    247.29 o
   8   3  11    10727.69    10707.30    660.95 o
   9   3  11     5319.73     4850.24    457.16 o
 -11   4  11        2.26       44.83    113.86 o
 -10   4  11     6224.55     6346.58    351.58 o
  -9   4  11      296.05      269.16    112.54 o
  -8   4  11     4798.75     4378.81    232.67 o
  -7   4  11       32.90       73.06     71.73 o
  -6   4  11     2033.11     2098.90    145.27 o
  -5   4  11      298.38      166.59     64.15 o
  -4   4  11     8259.72     8342.26    252.68 o
  -3   4  11      561.50      534.87     66.94 o
  -2   4  11     1993.40     1953.90     82.80 o
  -1   4  11      129.25      103.27     39.17 o
   0   4  11      599.24      597.24     78.94 o
   1   4  11       65.77       73.81     47.66 o
   2   4  11      564.54      490.79     67.15 o
   3   4  11      850.71      800.61    123.46 o
   4   4  11      728.90      973.88     91.90 o
   5   4  11       11.37        5.09     59.06 o
   6   4  11      726.37      939.79    202.81 o
   7   4  11       93.72       94.45    140.11 o
   8   4  11      918.82     1021.47    152.61 o
   9   4  11        1.17      220.64    181.06 o
 -11   5  11     1629.58     1500.86    230.06 o
 -10   5  11    13383.28    13224.54    503.76 o
  -9   5  11      756.56      823.92    140.88 o
  -8   5  11    15157.23    14507.66    419.74 o
  -7   5  11     1028.84     1108.77    161.72 o
  -6   5  11    27237.06    27521.82    560.68 o
  -5   5  11      356.30      250.04     63.41 o
  -4   5  11    32403.64    32037.22    542.89 o
  -3   5  11      220.87      192.83     57.46 o
  -2   5  11    15546.94    15307.18    275.23 o
  -1   5  11     3626.73     3836.19    124.02 o
   0   5  11    16182.90    16580.56    554.84 o
   1   5  11       47.19      -23.95     49.19 o
   2   5  11    24116.20    24360.63    467.45 o
   3   5  11      337.88      360.45    105.53 o
   4   5  11    13034.89    13593.98    407.23 o
   5   5  11     1777.45     1931.79    126.27 o
   6   5  11     8729.52     9441.72    403.67 o
   7   5  11      140.68      143.44    140.89 o
   8   5  11    12402.33    12994.96    430.27 o
   9   5  11      369.92      615.29    251.41 o
 -11   6  11      973.80      985.27    182.29 o
 -10   6  11     2907.47     2296.48    300.74 o
  -9   6  11      570.87      490.54    122.82 o
  -8   6  11      825.49      826.92    128.07 o
  -7   6  11     3016.27     3162.97    175.82 o
  -6   6  11      458.02      388.11     74.40 o
  -5   6  11     2053.01     1989.08    118.52 o
  -4   6  11      484.64      471.31     74.04 o
  -3   6  11     2531.14     2567.09    124.85 o
  -2   6  11     1507.10     1457.19     82.65 o
  -1   6  11     1911.20     1752.18     95.47 o
   0   6  11      318.54      234.46     46.68 o
   1   6  11     2234.47     2016.08    115.61 o
   2   6  11     3487.44     3387.99    170.98 o
   3   6  11     3436.29     3484.55    194.84 o
   4   6  11      902.63      825.18    124.08 o
   5   6  11      441.79      510.89    119.26 o
   6   6  11      997.54     1130.18    164.32 o
   7   6  11      770.73      823.48    123.78 o
   8   6  11     2215.02     2255.34    188.03 o
   9   6  11      451.68      959.58    248.86 o
 -11   7  11     7306.05     7748.60    413.40 o
 -10   7  11     6466.78     6463.65    420.35 o
  -9   7  11     5497.50     5503.38    278.62 o
  -8   7  11     2694.09     2486.52    181.69 o
  -7   7  11    10910.44    10831.66    377.53 o
  -6   7  11    18768.22    18344.65    381.48 o
  -5   7  11    10920.71    10937.05    294.01 o
  -4   7  11    10846.74    11358.58    265.98 o
  -3   7  11    14650.65    14255.04    316.16 o
  -2   7  11     3223.76     3312.74    119.69 o
  -1   7  11    12439.61    11586.07    283.59 o
   0   7  11    11438.94    11347.53    248.13 o
   1   7  11    12441.73    12685.55    303.73 o
   2   7  11    14374.27    15331.29    397.72 o
   3   7  11    11738.68    12080.83    356.21 o
   4   7  11     3567.90     3635.53    233.37 o
   5   7  11     6620.01     6599.19    674.99 o
   6   7  11     3019.26     3117.15    286.94 o
   7   7  11     8222.91     8224.07    356.33 o
   8   7  11     7492.96     7933.63    363.38 o
 -10   8  11        3.51      183.53    119.10 o
  -9   8  11     1454.42     1533.94    173.09 o
  -8   8  11       14.95      -99.17     77.68 o
  -7   8  11     2385.39     2385.80    156.74 o
  -6   8  11      148.11      118.69     68.87 o
  -5   8  11     2714.86     2757.11    143.23 o
  -4   8  11       16.68      -43.18     56.16 o
  -3   8  11     3024.97     2926.86    175.76 o
  -2   8  11      101.65       31.35     58.05 o
  -1   8  11     2957.33     3132.31    150.93 o
   0   8  11      809.71      870.26     82.15 o
   1   8  11     5218.49     5167.49    271.82 o
   2   8  11        5.08       52.27     68.84 o
   3   8  11     7695.31     7945.01    267.02 o
   4   8  11       60.00       64.12     77.08 o
   5   8  11     6183.52     6126.92    292.92 o
   6   8  11      409.35      223.72    103.91 o
   7   8  11     4789.18     5490.90    307.01 o
   8   8  11        3.73       68.59     85.70 o
 -10   9  11      125.34       35.19    116.23 o
  -9   9  11     4828.56     5119.10    300.60 o
  -8   9  11     3304.34     3520.22    231.65 o
  -7   9  11    12320.85    12115.84    331.87 o
  -6   9  11      103.72       72.84     77.85 o
  -5   9  11    27857.24    27945.07    517.15 o
  -4   9  11      861.99      875.04     96.04 o
  -3   9  11    17473.73    17543.11    376.28 o
  -2   9  11     4613.69     4413.81    205.85 o
  -1   9  11     6501.49     6468.79    217.51 o
   0   9  11      775.29      875.68     99.56 o
   1   9  11    26330.01    26019.17    579.97 o
   2   9  11     1275.16     1258.68    140.32 o
   3   9  11    18400.54    18869.99    476.21 o
   4   9  11     3616.47     3758.53    187.44 o
   5   9  11     6787.76     6923.47    352.02 o
   6   9  11     2688.87     2909.10    295.09 o
   7   9  11    13307.59    15296.39    694.88 o
   8   9  11       96.61      139.21    115.11 o
 -10  10  11      104.21      127.09    122.94 o
  -9  10  11     1212.00     1335.83    182.14 o
  -8  10  11      495.95      290.92    160.83 o
  -7  10  11     3128.99     3350.02    196.08 o
  -6  10  11     1155.69     1170.53    120.88 o
  -5  10  11     2591.68     2658.76    150.06 o
  -4  10  11      209.45      250.13     76.24 o
  -3  10  11      979.77      988.83    107.92 o
  -2  10  11     1436.54     1349.11    127.27 o
  -1  10  11     4474.56     4755.69    225.16 o
   0  10  11      385.71      250.69     84.92 o
   1  10  11     2853.49     2941.82    120.28 o
   2  10  11     1586.50     1435.94    139.75 o
   3  10  11     2946.82     3248.96    240.95 o
   4  10  11     1082.69     1128.29    139.64 o
   5  10  11     2850.62     2858.97    224.65 o
   6  10  11      942.14      761.38    202.40 o
   7  10  11     3463.77     3816.73    362.80 o
  -9  11  11      417.80      442.23    138.34 o
  -8  11  11     8822.07     8779.76    355.36 o
  -7  11  11     1775.12     1458.65    154.87 o
  -6  11  11    12183.30    12705.30    416.60 o
  -5  11  11     8434.81     7936.80    260.09 o
  -4  11  11    12515.27    12753.03    325.26 o
  -3  11  11      464.82      463.45     94.99 o
  -2  11  11    12991.44    13765.00    350.35 o
  -1  11  11      191.80      255.92     89.97 o
   0  11  11    14554.62    14148.20    597.26 o
   1  11  11     9681.38     9437.79    285.69 o
   2  11  11     7618.65     8242.58    309.90 o
   3  11  11     5153.24     5101.25    240.30 o
   4  11  11     8896.29     8967.66    365.73 o
   5  11  11      437.55      526.35    139.80 o
   6  11  11     9379.64    10285.07    412.16 o
   7  11  11     3761.84     3867.83    290.18 o
  -9  12  11      342.30      294.52    135.73 o
  -8  12  11     4240.25     4085.62    262.16 o
  -7  12  11       10.11       67.45     95.27 o
  -6  12  11     3690.51     3955.77    202.39 o
  -5  12  11      532.10      447.21     99.20 o
  -4  12  11     1919.34     1686.52    149.70 o
  -3  12  11      421.91      270.95     87.24 o
  -2  12  11     1685.67     1828.36    139.71 o
  -1  12  11      140.23      146.96     59.53 o
   0  12  11     4864.47     4521.76    303.58 o
   1  12  11     1419.35     1106.01    141.46 o
   2  12  11      251.85      116.63    107.48 o
   3  12  11      187.36      177.74     93.07 o
   4  12  11      294.12      308.85    140.12 o
   5  12  11      128.99      233.36    101.90 o
   6  12  11      880.20      875.60    148.11 o
   7  12  11     1167.51     1368.40    181.20 o
  -9  13  11      491.75      358.83    149.82 o
  -8  13  11     8812.78     9664.67    388.29 o
  -7  13  11       78.34      150.00    110.44 o
  -6  13  11    21534.40    21474.37    532.14 o
  -5  13  11      954.64      739.52    126.76 o
  -4  13  11    18163.89    17664.59    446.31 o
  -3  13  11      337.76      279.09     96.76 o
  -2  13  11    12959.71    13199.27    356.67 o
  -1  13  11     1640.61     1572.50    154.69 o
   0  13  11    16544.04    16571.70    549.01 o
   1  13  11     1294.43     1287.11    155.94 o
   2  13  11    11382.58    11341.00    534.61 o
   3  13  11      165.88      231.85    129.63 o
   4  13  11     8528.22     8582.05    663.39 o
   5  13  11     1257.93     1162.36    173.88 o
   6  13  11     7030.53     7428.16    644.89 o
  -8  14  11     1422.63     1331.87    198.66 o
  -7  14  11     1462.62     1457.03    174.93 o
  -6  14  11      527.26      261.62    110.77 o
  -5  14  11     2660.35     2447.84    193.91 o
  -4  14  11     1466.23     1806.13    178.87 o
  -3  14  11     1053.39     1070.01    146.34 o
  -2  14  11     1317.26     1346.88    148.68 o
  -1  14  11      205.27       70.02     85.95 o
   0  14  11     1025.26     1038.73    167.13 o
   1  14  11       46.96       55.79     91.59 o
   2  14  11      790.96      818.08    113.38 o
   3  14  11      512.19      429.40    141.25 o
   4  14  11      148.50       91.74    128.67 o
   5  14  11     1279.21     1202.84    168.28 o
   6  14  11      542.81      477.49    140.36 o
  -7  15  11     3938.88     4157.26    277.07 o
  -6  15  11    12946.09    13229.85    442.55 o
  -5  15  11     2934.50     2888.12    207.46 o
  -4  15  11    12950.86    12499.62    418.20 o
  -3  15  11     6383.41     6658.46    297.49 o
  -2  15  11     7624.75     7811.90    310.52 o
  -1  15  11    10643.15    10157.64    351.31 o
   0  15  11    10799.95    11032.79    453.62 o
   1  15  11     5429.91     5027.97    372.01 o
   2  15  11    13472.76    13730.15    900.36 o
   3  15  11     5992.63     5728.81    538.80 o
   4  15  11     4913.38     4443.21    330.36 o
   5  15  11     7680.37     7744.25    368.21 o
  -7  16  11      391.46      224.22    126.35 o
  -6  16  11      188.26      182.33    115.50 o
  -5  16  11     2924.92     3029.89    238.74 o
  -4  16  11      389.82      192.83    120.09 o
  -3  16  11     2304.51     2206.30    205.08 o
  -2  16  11      118.26      268.46    113.64 o
  -1  16  11     2110.72     2123.44    187.68 o
   0  16  11       33.55      132.90    132.81 o
   1  16  11     3870.42     4462.58    299.89 o
   2  16  11       75.92       98.80    121.37 o
   3  16  11     2938.70     2551.93    316.70 o
   4  16  11       63.17      293.63    147.05 o
  -6  17  11      126.96        8.67    115.99 o
  -5  17  11     6966.14     7415.17    421.51 o
  -4  17  11      132.33       -8.65    109.93 o
  -3  17  11    12441.06    12718.53    433.57 o
  -2  17  11     1681.32     1278.52    166.84 o
  -1  17  11    10468.37    10440.35    378.81 o
   0  17  11      203.77      278.09    161.07 o
   1  17  11    13594.65    14084.42    546.88 o
   2  17  11      855.95     1004.80    229.54 o
   3  17  11    12997.22    12330.23    542.25 o
  -4  18  11      275.10      280.06    129.29 o
  -3  18  11     1193.33     1140.08    164.01 o
  -2  18  11      796.50      819.23    174.82 o
  -1  18  11     5383.23     5498.48    279.68 o
   0  18  11      201.47      302.48    174.01 o
   1  18  11     3217.30     3143.15    345.52 o
   2  18  11      445.56      271.55    136.14 o
  -2  19  11     9465.68     9780.37    324.42 o
  -1  19  11     1067.08      996.57    187.29 o
   0  19  11     5259.79     5124.88    375.57 o
 -10   0  12     2324.54     2382.13    335.38 o
  -8   0  12       73.76      149.95    129.54 o
  -6   0  12     2028.94     1637.67    476.40 o
  -4   0  12     8384.95     9000.95    573.27 o
  -2   0  12       56.35      -23.11     60.46 o
   0   0  12       60.92       63.17     89.10 o
   2   0  12     3165.60     3439.79    215.21 o
   4   0  12      742.29      669.55    145.67 o
   6   0  12      113.45      159.31    105.62 o
   8   0  12       48.99       61.73     99.35 o
 -11   1  12     1537.98     1472.39    250.85 o
 -10   1  12    11477.26    11337.29    585.84 o
  -9   1  12     2829.89     2981.33    212.63 o
  -8   1  12     7172.03     7672.54    304.49 o
  -7   1  12     4260.93     3861.34    214.20 o
  -6   1  12    11571.49    11922.04    352.09 o
  -5   1  12     2684.69     2843.91    172.31 o
  -4   1  12    33914.30    33327.92    687.54 o
  -3   1  12     6450.37     6421.71    210.33 o
  -2   1  12    18651.08    18149.70    316.51 o
  -1   1  12     3416.51     3310.73    179.25 o
   0   1  12    12117.70    12163.17    324.00 o
   1   1  12     5011.64     5279.46    192.75 o
   2   1  12    39647.03    39818.73    764.82 o
   3   1  12     8378.34     8257.93    263.02 o
   4   1  12    15566.46    16156.76    475.75 o
   5   1  12     2571.81     2791.28    246.99 o
   6   1  12    10785.15    11142.60    423.25 o
   7   1  12     2858.18     2741.22    294.62 o
   8   1  12    16769.97    17820.42    890.02 o
 -11   2  12      458.75      369.45    144.39 o
 -10   2  12      377.29      441.04    135.48 o
  -9   2  12      298.34      352.16    108.71 o
  -8   2  12      367.65      342.30    106.14 o
  -7   2  12     1850.00     1816.22    158.63 o
  -6   2  12       26.42        8.73     69.03 o
  -5   2  12     1112.73     1156.40    141.40 o
  -4   2  12      526.31      299.60     80.48 o
  -3   2  12     3633.15     3605.75    201.07 o
  -2   2  12      472.52      350.83     96.13 o
  -1   2  12     2769.51     2687.21    157.04 o
   0   2  12       24.98      -40.47     59.02 o
   1   2  12     2327.83     2184.78    131.95 o
   2   2  12      835.16      665.28     88.20 o
   3   2  12     1813.65     1845.67    174.86 o
   4   2  12     1180.22     1127.09    143.26 o
   5   2  12      887.83      714.78    122.80 o
   6   2  12       19.19       26.96     65.32 o
   7   2  12      444.29      446.19    149.71 o
   8   2  12      342.26      628.03    175.18 o
 -11   3  12    15319.47    17171.51    620.68 o
 -10   3  12     1771.70     1921.18    212.13 o
  -9   3  12    15814.29    16154.78    603.62 o
  -8   3  12     1093.87     1085.75    138.12 o
  -7   3  12    15884.82    15890.52    438.70 o
  -6   3  12     3346.57     3581.07    199.43 o
  -5   3  12    28000.65    27283.66    567.10 o
  -4   3  12     6166.23     6037.66    239.25 o
  -3   3  12    18357.64    17383.97    388.17 o
  -2   3  12      723.70      744.91     73.00 o
  -1   3  12    14020.36    13962.79    354.03 o
   0   3  12     2655.37     2450.95    191.54 o
   1   3  12    14560.72    14795.21    467.25 o
   2   3  12     5648.26     5769.03    208.46 o
   3   3  12    21003.83    21407.28    520.50 o
   4   3  12     1554.82     1504.68    121.93 o
   5   3  12     9010.89     9293.77    377.78 o
   6   3  12     1435.91     1610.14    272.67 o
   7   3  12     7365.66     7114.68    501.84 o
   8   3  12     2777.69     2926.96    339.98 o
 -11   4  12      453.14      391.40    231.23 o
 -10   4  12       45.44      -44.67    104.61 o
  -9   4  12       81.31      205.50    113.90 o
  -8   4  12      279.38      351.87    107.30 o
  -7   4  12      921.02      869.05    124.51 o
  -6   4  12       10.31      -39.19     77.53 o
  -5   4  12     1925.64     1989.30    143.64 o
  -4   4  12       31.43       -5.68     67.19 o
  -3   4  12     2201.97     2340.50    158.54 o
  -2   4  12        2.38        3.13     47.53 o
  -1   4  12     1289.39     1077.28    103.02 o
   0   4  12        5.48      -43.25     59.67 o
   1   4  12     3301.74     3533.73    166.24 o
   2   4  12       65.81       -9.68     52.71 o
   3   4  12     4674.96     4767.09    206.80 o
   4   4  12       27.84      -13.64     61.67 o
   5   4  12      340.18      382.78     79.55 o
   6   4  12      172.71      181.76     77.55 o
   7   4  12     1601.53     1673.25    277.08 o
   8   4  12       22.69     -134.23    146.97 o
 -10   5  12     1003.59      732.86    161.65 o
  -9   5  12    16876.56    16690.18    569.93 o
  -8   5  12     2408.67     2398.24    191.87 o
  -7   5  12    12392.45    12377.51    358.07 o
  -6   5  12      273.62      361.45     90.80 o
  -5   5  12    32470.90    30683.95    626.34 o
  -4   5  12      952.92      791.62    110.35 o
  -3   5  12    25671.59    24119.62    539.39 o
  -2   5  12     2277.13     2398.42    107.29 o
  -1   5  12    20061.83    19262.61    428.48 o
   0   5  12     1483.82     1512.38    125.77 o
   1   5  12    20287.81    19264.67    449.43 o
   2   5  12     2399.87     2167.33    131.01 o
   3   5  12    16812.34    16560.77    413.79 o
   4   5  12      106.18       95.49     71.74 o
   5   5  12     6248.33     6848.33    394.47 o
   6   5  12     1642.51     1730.66    143.04 o
   7   5  12     4270.91     4612.87    203.60 o
   8   5  12      804.94      860.75    308.14 o
 -10   6  12       77.57      109.34    117.40 o
  -9   6  12      510.78      559.38    130.62 o
  -8   6  12       82.39      -36.09     80.72 o
  -7   6  12      337.68      183.92     90.07 o
  -6   6  12       46.43       27.71     75.06 o
  -5   6  12     4511.72     4244.87    210.23 o
  -4   6  12       95.36       48.75     71.01 o
  -3   6  12     2065.24     2165.78    149.45 o
  -2   6  12      122.06      103.98     59.01 o
  -1   6  12     1546.56     1454.74    126.10 o
   0   6  12       14.21       33.08     75.30 o
   1   6  12     4720.16     4465.12    226.48 o
   2   6  12      159.57       83.96     64.23 o
   3   6  12     7965.77     8384.93    267.51 o
   4   6  12      550.15      590.43    106.26 o
   5   6  12      352.04      279.50     84.41 o
   6   6  12      184.37      271.53     88.35 o
   7   6  12      844.83      738.67    155.68 o
   8   6  12      849.02      839.87    192.80 o
 -10   7  12     6933.08     7316.17    377.60 o
  -9   7  12     5350.04     5284.29    283.73 o
  -8   7  12     7570.77     8266.87    310.09 o
  -7   7  12     3279.71     3044.80    205.79 o
  -6   7  12     9963.92    10267.85    319.34 o
  -5   7  12     9863.04     9550.96    299.22 o
  -4   7  12    17512.86    17784.92    422.28 o
  -3   7  12    17553.40    16991.91    428.95 o
  -2   7  12    11464.02    11672.47    375.43 o
  -1   7  12     8264.46     8118.25    283.22 o
   0   7  12    16051.04    15693.42    469.87 o
   1   7  12    13229.56    11658.93    471.32 o
   2   7  12    17022.83    16672.23    483.70 o
   3   7  12    11292.79    11179.65    432.23 o
   4   7  12    14041.25    14195.10    518.77 o
   5   7  12     1630.71     1506.70    147.35 o
   6   7  12    14338.97    14630.02    431.83 o
   7   7  12     2289.54     2065.45    202.89 o
 -10   8  12     1838.68     1703.51    224.18 o
  -9   8  12       78.49       38.93    105.95 o
  -8   8  12      442.51      306.89    107.40 o
  -7   8  12      242.15       61.39     87.46 o
  -6   8  12     1497.93     1493.32    145.48 o
  -5   8  12      768.68      793.33    113.01 o
  -4   8  12     2247.01     2127.44    152.99 o
  -3   8  12      545.78      441.73     99.62 o
  -2   8  12      312.64      244.00     85.48 o
  -1   8  12       11.34      -91.54     77.93 o
   0   8  12      427.35      396.14     77.10 o
   1   8  12      783.82      816.10    116.46 o
   2   8  12     1112.20      952.72    160.82 o
   3   8  12      918.00      994.74    113.56 o
   4   8  12     1117.76     1392.28    119.00 o
   5   8  12      218.15      126.75     79.03 o
   6   8  12       44.39       41.46    136.55 o
   7   8  12      403.06      179.64    152.33 o
  -9   9  12      356.31      485.68    138.04 o
  -8   9  12     5416.62     5290.99    282.25 o
  -7   9  12     1538.92     1655.28    159.18 o
  -6   9  12    12955.64    12996.52    375.60 o
  -5   9  12       23.85       18.98     74.14 o
  -4   9  12    24484.88    23322.21    563.46 o
  -3   9  12      827.21      619.53    109.69 o
  -2   9  12    12702.31    12473.62    447.30 o
  -1   9  12     4032.82     3995.39    236.01 o
   0   9  12    12883.75    12543.20    408.59 o
   1   9  12     1437.17     1522.25    163.65 o
   2   9  12    25089.08    24044.96    674.24 o
   3   9  12      444.36      384.16    101.37 o
   4   9  12    20096.84    20401.06    522.39 o
   5   9  12     1468.46     1687.43    132.35 o
   6   9  12    11674.55    13139.85   1899.87 o
   7   9  12      302.19      428.05    194.28 o
  -9  10  12     1040.32     1102.19    175.88 o
  -8  10  12       48.83       28.87    102.79 o
  -7  10  12     1376.01     1481.04    156.93 o
  -6  10  12      108.87      249.44     94.60 o
  -5  10  12       87.51      -74.32     78.59 o
  -4  10  12      735.54      762.75    123.11 o
  -3  10  12      554.49      489.12    104.30 o
  -2  10  12      125.60      216.97     87.95 o
  -1  10  12     3115.94     3192.86    223.52 o
   0  10  12       40.55       12.46     83.04 o
   1  10  12      279.71      327.53    100.38 o
   2  10  12      173.13      144.75     89.17 o
   3  10  12      947.76      812.38    118.26 o
   4  10  12      664.21      669.69    215.27 o
   5  10  12      295.03      385.15     98.89 o
   6  10  12       37.13       65.95    172.92 o
  -9  11  12    10358.21    10318.77    440.42 o
  -8  11  12     1228.16     1434.94    174.74 o
  -7  11  12    10073.69     9862.21    396.29 o
  -6  11  12     6361.18     6074.51    307.57 o
  -5  11  12    10961.50    11242.43    359.62 o
  -4  11  12     9184.19     8719.46    322.11 o
  -3  11  12    11387.95    11561.44    429.33 o
  -2  11  12     1664.25     1845.45    227.82 o
  -1  11  12    18483.75    17778.40    712.23 o
   0  11  12     1474.97     1684.86    205.72 o
   1  11  12    13131.54    13332.52    575.56 o
   2  11  12    10728.65    10462.70    619.66 o
   3  11  12     9492.75     9574.93    380.38 o
   4  11  12     2871.64     2522.97    182.71 o
   5  11  12     5527.50     5983.07    274.49 o
   6  11  12      781.30      843.85    156.30 o
  -8  12  12      713.03      568.88    146.67 o
  -7  12  12      175.17      181.18    110.78 o
  -6  12  12      109.62      176.37    103.45 o
  -5  12  12      228.22       39.73    105.37 o
  -4  12  12     1813.20     1710.85    170.16 o
  -3  12  12     1286.29     1251.55    147.95 o
  -2  12  12       90.07       69.25     91.82 o
  -1  12  12      565.20      424.63    141.28 o
   0  12  12      471.99      291.24    174.28 o
   1  12  12     1717.19     1932.82    242.05 o
   2  12  12      598.68      485.23    192.36 o
   3  12  12     2677.18     2262.24    253.85 o
   4  12  12       24.36      133.86    106.68 o
   5  12  12     1613.47     1442.66    185.00 o
   6  12  12        4.24       59.39    154.40 o
  -8  13  12     1267.57     1277.41    184.88 o
  -7  13  12    12383.97    13205.25    448.73 o
  -6  13  12       27.69      125.22    105.12 o
  -5  13  12    16360.06    15450.85    470.60 o
  -4  13  12      218.85      198.24    107.63 o
  -3  13  12    16601.45    17294.48    482.25 o
  -2  13  12      752.12      650.85    145.96 o
  -1  13  12    13309.88    12718.25    484.00 o
   0  13  12      130.39      163.42    114.46 o
   1  13  12    15919.16    16031.68    512.47 o
   2  13  12      475.29      647.49    183.32 o
   3  13  12    12643.62    11689.73    789.17 o
   4  13  12      101.94        1.95    117.58 o
   5  13  12     6281.91     6048.82    345.40 o
  -7  14  12      166.88      239.91    127.79 o
  -6  14  12       19.51       46.63    118.19 o
  -5  14  12     3121.51     3136.10    356.45 o
  -4  14  12      955.74      846.56    147.67 o
  -3  14  12     4066.95     4195.53    457.73 o
  -2  14  12       45.58       17.03    101.89 o
  -1  14  12      527.28      422.96    147.95 o
   0  14  12      156.08       94.98    121.19 o
   1  14  12     2090.98     1549.81    213.68 o
   2  14  12      338.67      386.49    146.79 o
   3  14  12     3396.97     4130.52    316.92 o
   4  14  12       19.70       51.24    175.24 o
  -6  15  12     7072.58     7311.32    412.43 o
  -5  15  12    13881.66    13681.42    457.83 o
  -4  15  12     4828.61     4987.89    280.56 o
  -3  15  12     9440.94     9885.20    366.53 o
  -2  15  12     7974.96     7670.98    442.50 o
  -1  15  12     5112.88     4710.00    372.48 o
   0  15  12     8897.13     8888.85    411.71 o
   1  15  12     9953.85    10235.08    423.60 o
   2  15  12     5779.02     6394.15    456.20 o
   3  15  12     9264.71     9524.33    653.86 o
   4  15  12     6506.13     7190.27    417.63 o
  -5  16  12     1360.91     1109.96    174.57 o
  -4  16  12      944.03      792.70    155.60 o
  -3  16  12     1136.10     1077.42    168.76 o
  -2  16  12      158.39      290.52    127.66 o
  -1  16  12      726.85      475.18    175.71 o
   0  16  12      401.50      286.29    156.96 o
   1  16  12      138.64      -72.69    123.54 o
   2  16  12      533.70      217.32    202.71 o
   3  16  12      442.72      319.19    209.52 o
  -4  17  12     9973.97    10263.08    405.41 o
  -3  17  12        1.59      210.94    127.04 o
  -2  17  12     9730.80    10220.36    391.62 o
  -1  17  12      301.50      398.32    181.50 o
   0  17  12    12812.44    13597.32    696.90 o
   1  17  12       65.28      -87.44    129.18 o
  -9   0  13     9389.64    10432.59    686.70 o
  -7   0  13     4891.77     4939.16    346.97 o
  -5   0  13     8661.82     8430.73    413.84 o
  -3   0  13    22974.05    21947.01    710.97 o
  -1   0  13     5377.14     5408.43    402.09 o
   1   0  13     5429.85     5197.69    375.12 o
   3   0  13    23689.90    24836.63    748.78 o
   5   0  13     8610.47     8948.81    560.82 o
   7   0  13     2551.77     3090.39    284.92 o
 -10   1  13      243.94      112.67    125.77 o
  -9   1  13     1793.73     1862.86    197.03 o
  -8   1  13     1048.45      967.43    138.57 o
  -7   1  13     1321.30     1273.81    143.24 o
  -6   1  13     1002.49     1122.32    129.18 o
  -5   1  13     4066.39     4064.15    323.69 o
  -4   1  13     1504.20     1230.99    118.87 o
  -3   1  13     5970.61     5573.79    219.00 o
  -2   1  13     1212.25     1218.17     85.44 o
  -1   1  13     6012.57     5532.54    287.80 o
   0   1  13     1369.23     1396.04    127.12 o
   1   1  13    10887.78    11217.48    314.80 o
   2   1  13     1170.43     1086.90    135.85 o
   3   1  13     6281.26     6510.81    359.89 o
   4   1  13      887.42      869.33    115.17 o
   5   1  13     6014.47     6632.74    325.75 o
   6   1  13      875.30      883.43    130.01 o
   7   1  13     6760.14     7456.19    331.14 o
 -10   2  13     5244.86     5623.20    351.20 o
  -9   2  13     5116.98     5574.20    286.05 o
  -8   2  13     6637.29     6858.39    299.02 o
  -7   2  13      219.20      144.26     91.58 o
  -6   2  13     6344.97     6236.31    313.76 o
  -5   2  13     4862.42     4894.57    213.79 o
  -4   2  13    15026.06    14353.12    386.60 o
  -3   2  13    10383.43    10326.87    326.59 o
  -2   2  13    11979.14    11796.50    305.14 o
  -1   2  13      795.04      672.30    113.37 o
   0   2  13    10594.04    10085.99    303.71 o
   1   2  13     2313.32     2533.02    150.71 o
   2   2  13    12063.69    11883.09    320.68 o
   3   2  13     7570.42     7807.88    250.30 o
   4   2  13     9404.03     9828.50    399.35 o
   5   2  13     2848.67     3120.09    218.86 o
   6   2  13     2359.64     2760.67    200.03 o
   7   2  13     1490.60     1253.51    138.18 o
 -10   3  13     5537.35     5386.62    455.84 o
  -9   3  13     1576.96     1968.43    204.10 o
  -8   3  13     6638.14     6663.93    295.78 o
  -7   3  13     1707.56     1827.30    163.52 o
  -6   3  13     7983.39     7855.44    278.66 o
  -5   3  13     1682.66     1610.54    136.11 o
  -4   3  13     6591.30     6512.94    250.42 o
  -3   3  13     1772.02     1643.60    141.02 o
  -2   3  13     8516.69     7986.67    238.26 o
  -1   3  13     1065.00     1137.23    242.16 o
   0   3  13     3508.00     3792.54    189.75 o
   1   3  13     2132.09     2307.26    146.65 o
   2   3  13     5367.96     5368.29    205.21 o
   3   3  13     2005.38     2049.87    134.24 o
   4   3  13     4968.30     5257.82    239.02 o
   5   3  13      646.08      693.69    101.85 o
   6   3  13     1115.57     1221.74    147.18 o
   7   3  13       46.44        1.63     70.95 o
 -10   4  13    14651.40    14653.22    555.14 o
  -9   4  13      150.61      133.92    111.83 o
  -8   4  13     5001.52     5113.90    265.03 o
  -7   4  13      385.94      296.14     99.53 o
  -6   4  13    10920.04    10349.23    321.14 o
  -5   4  13     1118.84     1098.39    122.59 o
  -4   4  13    19320.93    18313.80    459.96 o
  -3   4  13      353.06      220.75     89.65 o
  -2   4  13     7222.10     7022.36    297.46 o
  -1   4  13       98.26      -60.96     92.96 o
   0   4  13     5936.38     5641.63    252.94 o
   1   4  13        9.19        1.27     68.18 o
   2   4  13    19649.54    18938.10    446.73 o
   3   4  13      263.19      181.30     72.28 o
   4   4  13    13780.35    14928.89    494.68 o
   5   4  13      268.02      307.40     87.24 o
   6   4  13     5038.43     5230.40    236.66 o
   7   4  13       30.27       50.55    111.11 o
 -10   5  13     6775.05     7182.66    398.35 o
  -9   5  13      774.25      546.16    143.13 o
  -8   5  13     5625.42     6231.48    276.02 o
  -7   5  13      150.32       30.68     83.36 o
  -6   5  13     6917.73     6860.21    265.71 o
  -5   5  13      849.34      979.67    119.26 o
  -4   5  13     7875.35     7908.02    285.12 o
  -3   5  13      485.29      387.39     98.83 o
  -2   5  13     6622.25     6511.34    424.25 o
  -1   5  13      359.25      277.83    116.97 o
   0   5  13     4531.53     4584.31    367.90 o
   1   5  13     1225.04     1078.73    128.17 o
   2   5  13     3959.13     3763.84    192.26 o
   3   5  13      818.94      770.81     99.11 o
   4   5  13     4594.28     4577.01    266.04 o
   5   5  13      123.93      180.23     84.75 o
   6   5  13     2239.55     2473.62    250.35 o
   7   5  13      499.60      610.36    103.32 o
  -9   6  13     2799.71     2612.16    218.93 o
  -8   6  13     5610.22     5442.51    263.47 o
  -7   6  13     1127.12     1182.94    138.11 o
  -6   6  13     6494.37     6167.35    257.24 o
  -5   6  13     2330.62     2155.43    171.68 o
  -4   6  13    18163.19    17408.29    453.08 o
  -3   6  13     4659.76     4774.18    270.46 o
  -2   6  13    11663.32    10991.24    395.88 o
  -1   6  13     1325.43     1345.42    220.78 o
   0   6  13     5912.89     6057.04    268.57 o
   1   6  13     2207.12     2331.40    170.00 o
   2   6  13    16091.43    16280.47    497.80 o
   3   6  13     2220.93     2231.28    159.08 o
   4   6  13    12538.92    13084.33    440.37 o
   5   6  13     1035.78     1107.33    137.22 o
   6   6  13     5401.42     5694.78    442.65 o
   7   6  13     2149.95     2195.28    168.85 o
  -9   7  13     2202.27     1731.35    190.12 o
  -8   7  13     1284.36     1195.67    169.01 o
  -7   7  13     2804.25     2989.36    202.21 o
  -6   7  13      411.84      303.20    121.42 o
  -5   7  13     3466.13     3569.34    215.67 o
  -4   7  13     2469.08     2299.78    172.91 o
  -3   7  13     1547.90     1717.76    155.55 o
  -2   7  13     1552.89     1606.66    169.34 o
  -1   7  13     6619.63     6642.44    351.22 o
   0   7  13     2804.47     2777.74    228.83 o
   1   7  13     8251.66     8001.59    334.60 o
   2   7  13     1461.34     1553.38    158.73 o
   3   7  13     5457.68     5228.70    253.21 o
   4   7  13     1122.20     1038.91    124.16 o
   5   7  13     3847.18     3861.59    234.34 o
   6   7  13     1729.17     1912.16    231.91 o
  -9   8  13     7868.77     7302.38    341.24 o
  -8   8  13      392.39      340.20    111.78 o
  -7   8  13     5654.03     5554.12    261.25 o
  -6   8  13       79.05       60.29     87.36 o
  -5   8  13    15283.77    15016.39    434.24 o
  -4   8  13     2066.66     2221.88    172.89 o
  -3   8  13    14947.77    15412.01    450.00 o
  -2   8  13     3298.48     3571.89    297.87 o
  -1   8  13     6113.25     6299.03    287.13 o
   0   8  13       47.47      -57.24     99.31 o
   1   8  13     7170.82     6984.41    321.80 o
   2   8  13     1370.89     1242.86    154.80 o
   3   8  13    12915.23    12973.11    438.59 o
   4   8  13     1986.79     2174.61    169.12 o
   5   8  13     7224.80     7790.01    338.73 o
   6   8  13       27.56      198.32    102.76 o
  -8   9  13      135.18       60.29    158.20 o
  -7   9  13     3145.07     3334.01    216.25 o
  -6   9  13      743.18      609.66    119.97 o
  -5   9  13     3180.33     3093.53    209.49 o
  -4   9  13      102.98       87.92     95.40 o
  -3   9  13     5801.05     5654.82    263.17 o
  -2   9  13       52.41      158.39    110.85 o
  -1   9  13     4413.04     4389.56    249.17 o
   0   9  13      834.09      544.08    185.18 o
   1   9  13     7245.93     7261.09    935.41 o
   2   9  13      233.20       70.42     92.53 o
   3   9  13    13354.33    13385.62    460.63 o
   4   9  13      200.27       42.26     84.99 o
   5   9  13     6559.87     6871.55    276.74 o
   6   9  13     1006.24      932.05    158.28 o
  -8  10  13     4607.29     4751.80    285.26 o
  -7  10  13      477.02      493.89    121.14 o
  -6  10  13     6589.23     6494.05    316.54 o
  -5  10  13     5453.23     5202.78    265.81 o
  -4  10  13     3728.93     3193.92    208.36 o
  -3  10  13     7005.22     6811.88    295.63 o
  -2  10  13     3101.37     3150.98    238.78 o
  -1  10  13     1243.34     1012.02    234.72 o
   0  10  13     7343.83     7147.76    509.22 o
   1  10  13     2235.52     2285.76    255.54 o
   2  10  13     4295.80     3600.10    304.88 o
   3  10  13     7308.13     6851.82    327.58 o
   4  10  13     2498.12     2301.08    194.33 o
   5  10  13     4711.76     5015.28    250.47 o
  -8  11  13     3529.33     4005.44    271.22 o
  -7  11  13     1706.85     1662.93    178.50 o
  -6  11  13     3413.99     3508.16    240.60 o
  -5  11  13     2208.13     2021.92    188.70 o
  -4  11  13     3297.78     3107.77    212.30 o
  -3  11  13     3738.97     3576.11    223.78 o
  -2  11  13     2464.92     2453.02    240.27 o
  -1  11  13      585.31      532.16    137.41 o
   0  11  13     3729.78     3580.21    214.99 o
   1  11  13     2104.36     2221.76    262.13 o
   2  11  13     3576.32     3782.46    323.89 o
   3  11  13     4075.33     4334.54    333.25 o
   4  11  13     1181.61      969.89    161.59 o
   5  11  13      971.50      970.38    191.17 o
  -7  12  13      647.38      526.26    142.62 o
  -6  12  13     9004.26     9193.86    373.29 o
  -5  12  13      127.39       92.33    105.91 o
  -4  12  13     8639.59     8705.01    407.33 o
  -3  12  13     1259.58     1098.19    156.96 o
  -2  12  13     9879.78    10268.05    441.76 o
  -1  12  13       24.72      -22.41    107.07 o
   0  12  13     5699.63     6250.65    301.59 o
   1  12  13       52.80       17.96    153.17 o
   2  12  13     8843.56     8643.29    481.97 o
   3  12  13     1788.18     1763.13    308.56 o
   4  12  13     7706.32     8254.55    463.58 o
  -6  13  13     4876.06     5009.46    292.01 o
  -5  13  13       15.50      -39.62    110.07 o
  -4  13  13     7764.94     7835.98    347.98 o
  -3  13  13       33.45       13.01    110.80 o
  -2  13  13     4206.78     4190.94    302.54 o
  -1  13  13       30.45      -81.58    115.97 o
   0  13  13     3141.73     2995.13    244.69 o
   1  13  13        6.98      217.68    167.33 o
   2  13  13     2995.77     2956.86    340.74 o
   3  13  13      158.77      124.32    157.49 o
   4  13  13     1367.37      938.31    223.54 o
  -5  14  13      480.33      385.87    136.69 o
  -4  14  13    14243.23    14589.55    505.66 o
  -3  14  13      136.08      243.34    128.54 o
  -2  14  13    14090.84    14350.32    552.91 o
  -1  14  13     1357.21     1118.47    187.31 o
   0  14  13     5654.89     6088.14    326.92 o
   1  14  13     1055.55      998.65    236.80 o
   2  14  13    10416.32    11071.83   1049.79 o
   3  14  13      145.24       71.56    141.13 o
  -4  15  13     2108.69     1741.86    214.77 o
  -3  15  13      779.69      838.86    158.60 o
  -2  15  13     1619.79     1360.75    392.83 o
  -1  15  13     3272.65     3495.21    293.11 o
   0  15  13     1523.24     1291.62    192.59 o
   1  15  13     2465.64     1888.07    295.14 o
   2  15  13     1241.92     1252.31    261.91 o
  -2  16  13     2840.98     2882.89    291.39 o
  -1  16  13    10031.15    10033.95    474.77 o
   0  16  13      536.80       69.90    423.95 o
  -8   0  14     9582.06     9804.81    518.93 o
  -6   0  14     5466.84     5310.72    357.55 o
  -4   0  14    28098.48    27698.20    889.08 o
  -2   0  14    18864.29    18241.90    845.05 o
   0   0  14    11329.21    10885.48    598.46 o
   2   0  14    22473.55    22911.23    923.49 o
   4   0  14    28702.46    30521.24   1031.48 o
   6   0  14    12957.06    13204.92    755.01 o
  -9   1  14      132.96      124.49    114.68 o
  -8   1  14       22.58       38.23    101.25 o
  -7   1  14       11.14      -24.15     85.42 o
  -6   1  14        1.70       81.97     89.86 o
  -5   1  14      710.86      522.07    126.71 o
  -4   1  14       19.70      -21.74     84.99 o
  -3   1  14     1144.83      939.10    142.71 o
  -2   1  14      209.68      202.47    119.97 o
  -1   1  14      287.11      305.41    117.62 o
   0   1  14      280.31      245.03    121.53 o
   1   1  14        0.36      102.86     71.96 o
   2   1  14      652.67      825.40    109.61 o
   3   1  14       67.56       58.73     72.55 o
   4   1  14        8.01       19.02     72.20 o
   5   1  14      313.21      336.67     98.43 o
   6   1  14      231.78      236.01    108.55 o
  -9   2  14    10067.64    10340.70    422.60 o
  -8   2  14     6245.71     6240.30    296.63 o
  -7   2  14     9254.05     8990.45    337.70 o
  -6   2  14     2425.28     2178.06    236.76 o
  -5   2  14    15864.23    14805.46    456.59 o
  -4   2  14    10564.78    10171.31    350.04 o
  -3   2  14     9160.79     9381.86    295.49 o
  -2   2  14     9655.87     9108.67    399.05 o
  -1   2  14    12094.81    11556.65    442.47 o
   0   2  14     2779.97     2786.84    282.67 o
   1   2  14     8529.98     8904.34    494.90 o
   2   2  14     3669.08     3570.72    254.03 o
   3   2  14    10290.75    11336.16    341.51 o
   4   2  14    13549.83    14171.58    384.46 o
   5   2  14    11216.24    11416.31    405.91 o
   6   2  14     4639.00     5680.41    313.36 o
  -9   3  14       53.80      250.92    121.54 o
  -8   3  14       88.45       56.96     97.99 o
  -7   3  14      622.55      580.94    115.57 o
  -6   3  14      808.37      899.47    137.02 o
  -5   3  14      218.75      174.92    106.58 o
  -4   3  14        2.62       32.37     91.68 o
  -3   3  14     1154.52      788.37    129.05 o
  -2   3  14       54.63      126.91     79.49 o
  -1   3  14        2.51       16.27    153.16 o
   0   3  14      238.46      149.88    110.76 o
   1   3  14        1.33      104.88     84.10 o
   2   3  14      162.38      150.47     73.51 o
   3   3  14      203.84      191.12     84.76 o
   4   3  14        8.72      -33.25     70.07 o
   5   3  14     1527.15     1779.75    166.00 o
   6   3  14       29.66       86.53     84.54 o
  -9   4  14    16647.43    18285.36    537.90 o
  -8   4  14      221.91      173.24    101.44 o
  -7   4  14    21110.38    20633.33    512.59 o
  -6   4  14        7.10      -45.62     92.81 o
  -5   4  14    12996.38    12728.08    420.10 o
  -4   4  14       21.11      -55.83     91.61 o
  -3   4  14    27754.22    28455.74    675.99 o
  -2   4  14      524.62      689.57    128.00 o
  -1   4  14    19370.57    18757.14    600.80 o
   0   4  14      165.44       -8.27    102.71 o
   1   4  14     9337.94     8939.06    326.94 o
   2   4  14        8.10       13.93     80.38 o
   3   4  14    21107.22    21533.63    540.67 o
   4   4  14      254.91      252.28     82.80 o
   5   4  14    11963.01    12145.28    414.12 o
   6   4  14       53.72       44.19     90.54 o
  -8   5  14      749.72      811.46    133.82 o
  -7   5  14      326.08      392.52    112.35 o
  -6   5  14       10.97      -14.09     95.90 o
  -5   5  14       47.00      -61.12     99.78 o
  -4   5  14      176.37       61.37     96.86 o
  -3   5  14      846.18      822.76    121.06 o
  -2   5  14      173.20      170.34     88.38 o
  -1   5  14        1.22       39.39    109.45 o
   0   5  14       48.32      -25.04    106.69 o
   1   5  14      255.17      186.35     96.26 o
   2   5  14        0.81      -87.72     79.59 o
   3   5  14      314.34      272.07    105.55 o
   4   5  14        4.36       75.80     77.34 o
   5   5  14      562.31      599.26    126.88 o
  -8   6  14     4244.54     4585.47    254.54 o
  -7   6  14     8033.75     7828.06    309.37 o
  -6   6  14     3085.43     3068.14    215.58 o
  -5   6  14    11097.72    10885.15    394.21 o
  -4   6  14     5541.71     5653.42    269.22 o
  -3   6  14    31836.86    31866.29    745.59 o
  -2   6  14     4955.54     4849.98    243.05 o
  -1   6  14    17584.32    17242.05    683.27 o
   0   6  14     3120.87     3197.07    251.25 o
   1   6  14     8019.00     8089.25    742.98 o
   2   6  14     2938.45     2888.13    213.30 o
   3   6  14    15982.97    16951.03    522.86 o
   4   6  14     5354.55     5431.71    260.23 o
   5   6  14     9193.26     9448.87    437.00 o
  -8   7  14       51.38      124.24    101.32 o
  -7   7  14       19.73       38.95    103.68 o
  -6   7  14        6.78       25.79    100.49 o
  -5   7  14       91.42      249.82    116.50 o
  -4   7  14       34.37       -5.71    100.62 o
  -3   7  14     1778.45     1659.50    234.72 o
  -2   7  14        2.94      -70.40     96.27 o
  -1   7  14       22.83      -84.49    111.20 o
   0   7  14        0.33      -23.78    108.79 o
   1   7  14      230.63      198.74    138.24 o
   2   7  14      225.36      189.53    124.73 o
   3   7  14     1278.44     1536.63    164.98 o
   4   7  14       64.87      -19.47     94.08 o
   5   7  14      121.73      150.09    132.36 o
  -8   8  14     8232.22     8403.93    361.35 o
  -7   8  14       18.50      -42.90    102.43 o
  -6   8  14    10076.50     9853.04    363.77 o
  -5   8  14       72.41       26.92    108.93 o
  -4   8  14    15484.64    15372.33    473.76 o
  -3   8  14     4680.60     4727.37    233.97 o
  -2   8  14    14735.15    15021.39    507.62 o
  -1   8  14      410.26      238.76    157.77 o
   0   8  14    10243.33    10374.03    676.02 o
   1   8  14      174.20      235.65    149.76 o
   2   8  14    17955.70    18242.70    689.61 o
   3   8  14     1105.03     1226.85    159.49 o
   4   8  14    17983.01    17883.38    553.59 o
   5   8  14      632.34      567.44    109.12 o
  -7   9  14       37.62       42.79    115.72 o
  -6   9  14      199.40      179.18    111.23 o
  -5   9  14       41.63       70.61    121.43 o
  -4   9  14       42.35      -89.32    106.04 o
  -3   9  14      172.23      205.92    104.57 o
  -2   9  14      757.38      603.05    141.93 o
  -1   9  14      196.81      202.30    134.91 o
   0   9  14       56.30        5.44    142.08 o
   1   9  14      379.26      385.32    165.86 o
   2   9  14      573.25      485.81    286.90 o
   3   9  14      215.60      218.79    145.62 o
   4   9  14       33.54      201.92    104.41 o
  -7  10  14     4937.92     4781.44    288.76 o
  -6  10  14     4623.08     4260.24    262.18 o
  -5  10  14     7419.88     7424.54    348.42 o
  -4  10  14    10312.52     9835.04    482.27 o
  -3  10  14     7718.92     8559.05    363.20 o
  -2  10  14     7132.76     7454.11    377.52 o
  -1  10  14     9606.96     9376.28    374.00 o
   0  10  14     5521.63     5550.78    398.67 o
   1  10  14     7671.67     7902.59    458.90 o
   2  10  14     4794.40     4737.94    362.28 o
   3  10  14     5242.71     4835.38    358.58 o
   4  10  14    13340.37    13259.69    582.88 o
  -6  11  14      330.48      404.47    135.10 o
  -5  11  14       69.77       66.55    132.96 o
  -4  11  14       30.39      -62.80    115.91 o
  -3  11  14      248.63      192.82    112.21 o
  -2  11  14      183.98       29.26    125.18 o
  -1  11  14       14.17      143.31    125.18 o
   0  11  14      220.53       24.33    160.27 o
   1  11  14      414.16      457.92    183.29 o
   2  11  14      525.98      341.73    184.10 o
   3  11  14      860.35      688.70    193.91 o
  -5  12  14    11884.40    12459.38    468.55 o
  -4  12  14      824.16      677.81    162.88 o
  -3  12  14    21940.37    22669.25    607.28 o
  -2  12  14     2675.10     2961.57    257.00 o
  -1  12  14    11779.70    11349.12    446.87 o
   0  12  14       36.72       45.78    165.37 o
   1  12  14     9984.77     9327.40    597.93 o
   2  12  14      147.69      309.22    173.54 o
  -4  13  14      124.25      242.16    138.48 o
  -3  13  14       53.11      -21.58    106.96 o
  -2  13  14      220.20       87.54    145.74 o
  -1  13  14       89.54      145.47    138.39 o
   0  13  14        0.09       76.62    175.45 o
   1  13  14        6.67      -82.38    163.69 o
  -3  14  14    15851.67    17435.10   1269.78 o
  -2  14  14      249.76      252.53    158.96 o
  -1  14  14    10649.78    10792.62    608.04 o
   0  14  14     5524.44     5523.15    555.11 o
  -7   0  15     3032.61     2899.36    369.37 o
  -5   0  15     6339.65     5496.71    370.08 o
  -3   0  15    14937.94    13786.16    809.34 o
  -1   0  15    10610.47     9984.34   1394.41 o
   1   0  15     2744.17     2578.67    323.59 o
   3   0  15     9445.38    10419.57    506.83 o
   5   0  15    13926.63    14085.84    587.22 o
  -8   1  15      846.04      654.45    150.03 o
  -7   1  15     4509.12     4543.13    310.65 o
  -6   1  15     1335.30     1576.48    182.06 o
  -5   1  15      924.45      836.62    142.37 o
  -4   1  15     2595.15     2383.09    171.35 o
  -3   1  15     8877.26     9482.27    290.82 o
  -2   1  15     4157.50     4212.43    298.63 o
  -1   1  15     8743.88     9391.12    413.84 o
   0   1  15     1818.80     1839.18    207.94 o
   1   1  15     1061.84      963.45    163.91 o
   2   1  15     1494.18     1564.52    241.97 o
   3   1  15     2438.90     2604.05    175.13 o
   4   1  15     1161.01     1130.09    135.36 o
   5   1  15     5868.22     5762.80    492.43 o
  -8   2  15     5216.97     5645.74    276.85 o
  -7   2  15     2281.60     2294.56    223.59 o
  -6   2  15     4122.56     3817.46    254.27 o
  -5   2  15     3059.66     3031.63    218.31 o
  -4   2  15     2779.22     2519.80    177.94 o
  -3   2  15     5044.75     5239.28    208.38 o
  -2   2  15     7812.91     7245.64    378.96 o
  -1   2  15     4670.71     4599.26    302.83 o
   0   2  15     3528.27     3401.61    261.90 o
   1   2  15     1284.81     1369.86    180.96 o
   2   2  15     4452.41     4455.83    256.80 o
   3   2  15     3860.66     4012.88    341.52 o
   4   2  15     6030.06     6230.28    263.42 o
  -8   3  15     5529.75     5523.77    312.56 o
  -7   3  15      514.65      193.88    124.18 o
  -6   3  15     1308.07     1291.13    175.34 o
  -5   3  15       85.33       97.39    109.72 o
  -4   3  15     4818.02     4902.78    234.18 o
  -3   3  15     1392.93     1480.61    159.33 o
  -2   3  15    11998.35    11249.53    473.53 o
  -1   3  15     1301.91     1123.68    212.01 o
   0   3  15     6684.86     6595.31    347.91 o
   1   3  15      543.08      277.07    129.82 o
   2   3  15     3967.08     3655.55    327.06 o
   3   3  15      663.12      688.64    132.33 o
   4   3  15     5595.17     6072.91    297.96 o
  -7   4  15       50.94        9.16    112.09 o
  -6   4  15    10519.39    10241.30    468.43 o
  -5   4  15      103.36       86.50    115.31 o
  -4   4  15    12472.84    12049.59    398.96 o
  -3   4  15       26.55       52.92    104.98 o
  -2   4  15    10205.98     9775.08    471.17 o
  -1   4  15        8.85       33.57    122.28 o
   0   4  15     8097.64     8083.34    387.58 o
   1   4  15      395.24      534.08    173.22 o
   2   4  15     8842.26     8955.73    436.56 o
   3   4  15       49.63      -20.20     99.20 o
   4   4  15     4567.72     4347.30    501.55 o
  -7   5  15      454.58      363.24    129.51 o
  -6   5  15     1674.28     1557.74    194.75 o
  -5   5  15      136.75       33.48    113.92 o
  -4   5  15     4094.44     4013.21    294.65 o
  -3   5  15       32.17      -95.99    104.30 o
  -2   5  15    11590.41    11645.40    540.61 o
  -1   5  15      145.01       39.25    122.95 o
   0   5  15     6078.43     5920.13    337.81 o
   1   5  15       18.53      -63.42    122.73 o
   2   5  15     2672.70     2656.23    365.31 o
   3   5  15       74.23      -26.94     97.31 o
   4   5  15    10091.90    10550.07    559.22 o
  -7   6  15     1044.67      989.25    161.92 o
  -6   6  15     4739.81     4741.56    290.51 o
  -5   6  15     2441.35     2598.14    216.64 o
  -4   6  15     6360.15     6411.68    370.29 o
  -3   6  15     4067.29     4123.21    271.04 o
  -2   6  15     7918.95     7879.78    584.53 o
  -1   6  15     2131.18     2100.40    268.89 o
   0   6  15     4787.62     4453.40    351.24 o
   1   6  15      966.40      911.44    192.90 o
   2   6  15     5067.63     5269.91    352.82 o
   3   6  15     2000.47     2367.93    415.03 o
   4   6  15     5330.04     6015.62    340.89 o
  -6   7  15     2059.28     1964.10    210.53 o
  -5   7  15     2341.06     2551.77    217.82 o
  -4   7  15     3740.06     3438.28    225.32 o
  -3   7  15     5811.66     5710.83    319.55 o
  -2   7  15     7648.69     8426.18    437.05 o
  -1   7  15     4423.69     4864.75    331.13 o
   0   7  15     3166.70     2637.12    364.87 o
   1   7  15     1237.18     1279.42    331.35 o
   2   7  15     1350.36     1447.75    220.28 o
   3   7  15     3257.26     3507.74    299.67 o
  -6   8  15      261.85      300.35    140.37 o
  -5   8  15     3517.08     3228.18    239.86 o
  -4   8  15       84.52       16.63    108.27 o
  -3   8  15     9585.37     9838.49    429.14 o
  -2   8  15     1315.50     1412.57    292.18 o
  -1   8  15     6358.81     6298.11    430.75 o
   0   8  15      299.99      222.20    188.81 o
   1   8  15     7521.08     8182.48    465.90 o
   2   8  15      118.30      285.96    153.19 o
   3   8  15    10719.41    10925.05    530.23 o
  -5   9  15     2093.41     2265.01    214.25 o
  -4   9  15       90.48       71.03    173.23 o
  -3   9  15     6336.51     6163.78    488.37 o
  -2   9  15       34.09     -115.49    127.52 o
  -1   9  15     5964.35     6326.48    442.94 o
   0   9  15      463.24      178.14    164.98 o
   1   9  15     1083.29      995.08    240.96 o
   2   9  15       87.64       17.88    156.07 o
  -5  10  15     2956.77     2806.18    237.78 o
  -4  10  15     3281.74     3473.81    234.29 o
  -3  10  15     3206.30     3448.40    280.48 o
  -2  10  15     1975.24     1921.80    203.20 o
  -1  10  15     6396.19     6584.68    526.45 o
   0  10  15     1482.52     1148.73    242.04 o
   1  10  15     2612.90     2382.02    297.99 o
  -4  11  15     2374.87     2315.51    313.17 o
  -3  11  15     1277.53     1400.40    213.65 o
  -2  11  15     3639.58     3788.94    275.72 o
  -1  11  15     1209.04     1291.38    260.08 o
   0  11  15     5576.68     5601.95    577.79 o
  -6   0  16      250.25      -98.62    171.21 o
  -4   0  16      435.48      527.12    166.67 o
  -2   0  16       24.18       33.66    232.89 o
   0   0  16      139.62      325.97    315.68 o
   2   0  16      445.24      278.65    238.08 o
  -6   1  16     6465.66     6428.15    306.65 o
  -5   1  16      891.71      875.63    183.12 o
  -4   1  16     4387.96     4879.37    230.28 o
  -3   1  16     3454.31     3032.83    294.14 o
  -2   1  16    16545.86    16672.59    607.87 o
  -1   1  16     3156.94     3643.45    320.17 o
   0   1  16    15041.67    15258.61    560.99 o
   1   1  16     2486.83     2868.21    283.10 o
   2   1  16     4429.65     4224.75    315.33 o
   3   1  16     3015.90     3049.85    295.93 o
  -6   2  16      121.85       -4.17    123.01 o
  -5   2  16      166.34      103.84    115.55 o
  -4   2  16     1009.44      917.85    128.33 o
  -3   2  16       94.98      168.46    159.97 o
  -2   2  16      207.80      127.87    142.79 o
  -1   2  16      134.27      288.82    142.40 o
   0   2  16      207.70      171.81    137.72 o
   1   2  16      854.08      758.23    188.98 o
   2   2  16      439.27      640.19    227.29 o
  -6   3  16      774.49      730.35    163.77 o
  -5   3  16     7503.73     7492.23    315.52 o
  -4   3  16      313.75      208.80    108.38 o
  -3   3  16    14414.79    14757.91    640.18 o
  -2   3  16     2662.14     2073.09    346.59 o
  -1   3  16    15545.14    16316.92    596.95 o
   0   3  16     1026.21     1041.04    196.49 o
   1   3  16    11693.70    11056.52    518.12 o
   2   3  16      205.58      -31.69    138.06 o
  -5   4  16     2659.55     2548.82    285.72 o
  -4   4  16       98.43        0.84     98.28 o
  -3   4  16     1126.23     1756.83    245.25 o
  -2   4  16       23.08       24.60    142.48 o
  -1   4  16      162.51       58.90    141.70 o
   0   4  16       14.67      -62.33    137.36 o
   1   4  16      488.69      307.36    160.58 o
   2   4  16       66.60       84.00    153.39 o
  -5   5  16     9064.79     9015.85    537.56 o
  -4   5  16      648.76      663.97    123.23 o
  -3   5  16    17061.54    17397.99    517.98 o
  -2   5  16      167.44       21.27    144.83 o
  -1   5  16    21838.31    22442.53    735.20 o
   0   5  16      115.08      129.62    157.40 o
   1   5  16    12572.51    12526.60    651.22 o
   2   5  16      812.18      528.41    179.74 o
  -5   6  16      633.21      680.75    156.37 o
  -4   6  16      569.57      539.83    125.19 o
  -3   6  16      271.80      288.45    127.10 o
  -2   6  16      402.52      223.48    165.70 o
  -1   6  16       62.30     -124.25    154.58 o
   0   6  16      101.40       87.70    163.67 o
   1   6  16       38.10      102.92    158.63 o
  -4   7  16     6286.23     5904.66    413.70 o
  -3   7  16     6687.44     6933.95    324.60 o
  -2   7  16     7942.33     6886.57    476.53 o
  -1   7  16    10178.26    10669.82    568.82 o
   0   7  16     8860.69     8636.71    500.16 o
   1   7  16     3505.54     4025.50    357.11 o
  -3   8  16       86.70        7.18    126.65 o
  -2   8  16       20.62      282.97    187.40 o
  -1   8  16        4.06     -189.79    164.91 o
  -2   1  17     1433.86     1856.74    766.28 o
 
